# Supplementary material for: Barcoded Asaia bacteria enable mosquito in vivo screens and identify novel systemic insecticides and inhibitors of malaria transmission
Source: PLoS Biol. 2021 Dec 20;19(12):e3001426. doi: 10.1371/journal.pbio.3001426 (PMC8726507; doi:10.1371/journal.pbio.3001426)
Supplement: S1 Data — (XLSX) [file pbio.3001426.s014.xlsx]

## Sheet: Fig 1A
		fed						unfed
glass feeder		84.38	80.15	67.44	91.47			15.63	19.85	32.56	8.53
plate, 50°C		78.4	82.5					21.6	17.5
plate, 45°C		94.3	89.1	98.87	97.38			5.7	10.9	1.13	2.62

## Sheet: Fig 1B
	MTAG-35	MTAG-72	35 +ve?	72 +ve?	AND	OR
M1	7390	149	1	0	FALSE	TRUE	positives	19
M2	8181	108	1	0	FALSE	TRUE	double positives	0
M3	7520	138	1	0	FALSE	TRUE	barcode 1	14
M4	7785	128	1	0	FALSE	TRUE	barcode 2	5
M5	101	7399.5	0	1	FALSE	TRUE
M6	6066	139	1	0	FALSE	TRUE
M7	7757	144	1	0	FALSE	TRUE
M8	101	6998	0	1	FALSE	TRUE
M9	6810	150	1	0	FALSE	TRUE
M10	8031	133.5	1	0	FALSE	TRUE
M11	5691	163	1	0	FALSE	TRUE
M13	73	3835	0	1	FALSE	TRUE
M14	101	4257	0	1	FALSE	TRUE
M15	5677	130	1	0	FALSE	TRUE
M16	5925.5	126	1	0	FALSE	TRUE
M17	85.5	5209	0	1	FALSE	TRUE
M18	5593.5	133	1	0	FALSE	TRUE
M19	7769.5	133	1	0	FALSE	TRUE
M20	6327.5	163	1	0	FALSE	TRUE
A11) (medium)	143.5	413.5
B11) (medium)	152	220
B11) (medium)	152	220
Background	average	sd	threshold (avg + 3xsd)
35	149.167	4.90748	163.889
72	284.5	111.717	619.652

## Sheet: Fig 1C&D
Figure 1 C												Figure 1 D
	MTAG-35	MTAG-72	35 above bg?	72 above bg?	AND	OR							MTAG-37	MTAG-38	MTAG37 above bg?	MTAG38 above bg?	AND	OR
M1	585	1531	1	1	TRUE	TRUE	positives	22				m1	8876	2095	1	1	TRUE	TRUE	Positive mosquitoes	46
M2	112	8518.5	0	1	FALSE	TRUE	double positives	6				m2	9271	192	1	0	FALSE	TRUE	Double positive	9
M3	8523	180	1	0	FALSE	TRUE	barcode 1	8				m3	224	12006	0	1	FALSE	TRUE	barcode 1	19
M4	156	2949	0	1	FALSE	TRUE	barcode 2	8				m4	8865.5	120	1	0	FALSE	TRUE	barcode 2	18
M5	8334.5	176	1	0	FALSE	TRUE						m5	6779.5	11258	1	1	TRUE	TRUE
M6	431	263	1	0	FALSE	TRUE						m6	136	12301	0	1	FALSE	TRUE
M7	115	8328	0	1	FALSE	TRUE						m7	133	11983	0	1	FALSE	TRUE
M8	8388	164.5	1	0	FALSE	TRUE						m8	9735.5	96.5	1	0	FALSE	TRUE
M9	123	8483	0	1	FALSE	TRUE						m9	9724	118	1	0	FALSE	TRUE
M10	116	8225.5	0	1	FALSE	TRUE						m10	127	11943	0	1	FALSE	TRUE
M11	117	8455	0	1	FALSE	TRUE						m11	1040.5	612	1	1	TRUE	TRUE
M12	305	283.5	1	0	FALSE	TRUE						m12	138	11715.5	0	1	FALSE	TRUE
M13	204	851.5	1	1	TRUE	TRUE						m13	7923	107.5	1	0	FALSE	TRUE
M14	158	8007	0	1	FALSE	TRUE						m14	8150	103	1	0	FALSE	TRUE
M15	8291	211	1	0	FALSE	TRUE						m15	7119	125	1	0	FALSE	TRUE
M16	123.5	8223	0	1	FALSE	TRUE						m16	155	11368	0	1	FALSE	TRUE
M17	7922.5	214	1	0	FALSE	TRUE						m17	129.5	12568	0	1	FALSE	TRUE
M18	1350.5	8384	1	1	TRUE	TRUE						m18	6221	12110	1	1	TRUE	TRUE
M19	6410	7683	1	1	TRUE	TRUE						m19	9344	117	1	0	FALSE	TRUE
M20	341.5	389	1	1	TRUE	TRUE						m20	103	12994	0	1	FALSE	TRUE
M21	564.5	263	1	0	FALSE	TRUE						m21	10067	130	1	0	FALSE	TRUE
M22	759.5	1386	1	1	TRUE	TRUE						m22	8703.5	118	1	0	FALSE	TRUE
D11) (medium)	176	239	287									m23	9958.5	116	1	0	FALSE	TRUE
D11) (medium)	176	287	0	0	FALSE	FALSE						m24	9117	97	1	0	FALSE	TRUE
												m25	9358.5	129	1	0	FALSE	TRUE
Background	average	sd	threshold (avg + 3xsd)									m26	9885	110	1	0	FALSE	TRUE
35	176	0	176									m27	9173	121	1	0	FALSE	TRUE
72	263	33.9411	364.823									m28	9159	104	1	0	FALSE	TRUE
												m29	922	1039	1	1	TRUE	TRUE
												m30	351	12940	0	1	FALSE	TRUE
												m31	144	12101	0	1	FALSE	TRUE
												m32	165	12744	0	1	FALSE	TRUE
												m33	173	13069	0	1	FALSE	TRUE
												m34	1365	12301.5	1	1	TRUE	TRUE
												m35	267	13069.5	0	1	FALSE	TRUE
												m36	5075	123	1	0	FALSE	TRUE
												m37	5883	12706	1	1	TRUE	TRUE
												m38	152	13363	0	1	FALSE	TRUE
												m39	10520	111	1	0	FALSE	TRUE
												m40	145.5	13500	0	1	FALSE	TRUE
												m41	396.5	13561	0	1	FALSE	TRUE
												m42	186	13029	0	1	FALSE	TRUE
												m43	9844	197	1	0	FALSE	TRUE
												m44	147.5	12953.5	0	1	FALSE	TRUE
												m45	10474	681	1	1	TRUE	TRUE
												m46	5979.5	10571	1	1	TRUE	TRUE
												media control	192	135
												media control	239	152.5
												media control	293	184
												media control	415.5	294
												Background	average	sd	threshold (average + 3xSD)
												37	284.875	96.3659	573.973
												38	191.375	71.3575	405.448
													TAG 37	TAG 38
												G1)	10002	165
												G2)	11276.5	435
												G3)	10132.5	11810								cup4
												G4)	212	14405
												G5)	200	14492.5
												G6)	11771	138
												G7)	6689.5	14190
												G8)	11518	163.5
												G9)	11610	130
												G10)	300.5	13164
												G11)	11473	174.5
												G12)	201	14625
												H2)	248.5	14647.5
												H3)	10926	5534
												H4)	237.5	15177.5
												H5)	357.5	14890.5
												H6)	11890	185
												H7)	11669.5	224
												H8)	11877	212
												H9)	11618	183
												H10)	11089	316
												H11)	2201	14488
												H12)	234	14584

## Sheet: Fig 2A&B
																													A5	E6	A9	F4	B7	F8	C5	G6	C9	H4	D7	H8	A7	E8	B5	F6	B9	G4	C7	G8	D5
																													DMSO	DMSO	DMSO	DMSO	DMSO	DMSO	DMSO	DMSO	DMSO	DMSO	DMSO	DMSO	fipronil	fipronil	fipronil	fipronil	fipronil	fipronil	fipronil	fipronil	fipronil
																												# sampled in live	8	4	6	4	5	17	4	4	8	4	12	10	0	0	0	0	1	0	0	0	1
																												# sampled in dead	0	0	1	1	0	0	0	0	0	0	1	0	7	9	9	10	8	7	3	7	5
																												Total # sampled	8	4	7	5	5	17	4	4	8	4	13	10	7	9	9	10	9	7	3	7	6
sample	Plate	Group	MTAG-20	MTAG-21	MTAG-27	MTAG-35	MTAG-39	MTAG-42	MTAG-52	MTAG-53	MTAG-57	MTAG-66	MTAG-74	MTAG-75	MTAG-25	MTAG-26	MTAG-36	MTAG-37	MTAG-43	MTAG-51	MTAG-55	MTAG-56	MTAG-67	MTAG-72	MTAG-76	MTAG-77	# positives based on PCR control		MTAG-20	MTAG-21	MTAG-27	MTAG-35	MTAG-39	MTAG-42	MTAG-52	MTAG-53	MTAG-57	MTAG-66	MTAG-74	MTAG-75	MTAG-25	MTAG-26	MTAG-36	MTAG-37	MTAG-43	MTAG-51	MTAG-55	MTAG-56	MTAG-67
L-M1	1	live	233	220	220.5	208	209	211.5	218.5	217	217	1823	217	231	205	215.5	215	216	209	219	220	225.5	218	212.5	224	216	1											1823
L-M2	1	live	319	296	1003	277	282	286.5	299	294.5	3920.5	283	329	310	264	290	290	274	272	295	277	306.5	290	283	294	284	2				1003						3920.5
L-M3	1	live	305	279	291	277	269	3750.5	288	290	276	277	284	298	266	284	267	269	270	289	269	281	278.5	269	289.5	269	1							3750.5
L-M4	1	live	308	284	296.5	283	293	296	304	292	277	1912	290	322	263.5	293.5	282	273	276	299	285	293	282	275	296.5	279	1											1912
L-M5	1	live	310.5	284	288	270	269	288	287	287.5	277	269	5076	312	259	303	272	264	274	294	270	287.5	282.5	278	287	266	1												5076
L-M6	1	live	4097	281	287	266	275	298.5	281	286.5	263	269	291	305	262.5	280	270	260	264	287.5	279	293	281.5	266.5	288	265.5	1		4097
L-M7	1	live	227	218	217.5	212.5	217	211	219	221.5	219	209	214	2623	196	217	212	209	215.5	212	214	223.5	224.5	207	224	209	1													2623
L-M8	1	live	235	5555	215	207	206	214	216.5	219	211	214	239	232	200	214	213	202	211	215	211	225	219	215	222	207	1			5555
L-M9	1	live	239	221.5	232.5	221	214	218	223.5	218	219	220	225	2299	195.5	220	208	216	212	221	218.5	229.5	224	212	230.5	216	1													2299
L-M10	1	live	233.5	223	220.5	206.5	218	219	218.5	222	215	217	218.5	2505	209	221	210	213	215	218	213	227	219	215	226.5	217.5	1													2505
L-M11	1	live	233	221.5	222	208	213	255	3989	224	214.5	217	317.5	236	205	222.5	210	217	210.5	214	212	228	225	210	222	212	1								3989
L-M12	1	live	237	222	3418.5	216	219	224.5	225	227	223	216	225	239	207	225	221	215	219.5	224	216	227	225.5	217	233	217	1				3418.5
L-M13	1	live	236	221	227	220	217	219	223	3032	216.5	217	402	242	200	219	218	223	220	220	216	229.5	228.5	216	225	214	1									3032
L-M14	1	live	228	214.5	218	199	5022	208	215	214	215	211.5	213	228	194	210	206	213	205	205	206	223	219	216	217.5	212	1						5022
L-M15	1	live	239	221	224	215	217	4512	221	223	219.5	215	216	238	203	217.5	217.5	211	213	218	211	228	223	213	220	216.5	1							4512
L-M16	1	live	228	219	218	5208	216	219	216	218	215	211	217	232	204	216	210.5	211	209	216.5	213	221.5	221.5	210.5	228	215.5	1					5208
L-M17	1	live	4059.5	223	219	211	218	1995	222	228	211	216.5	224	238	205	217	212.5	218	214	221	217	224	220	213.5	225	217	2		4059.5					1995
L-M18	1	live	235.5	221	217	214.5	219	5255	227	734	219	213.5	221	235.5	205	213	212	212	213	223	209	230	228	214.5	226	220	2							5255		734
L-M19	1	live	239	226	229	205	223	221	223	223	5497	216	1977	238.5	204	224	219	214	214	215	217	232	238.5	212	227	212.5	2										5497		1977
L-M20	1	live	228	213	216	214	217	220	214.5	220	209	2262	216	234	199.5	216	211	209	209.5	218	210.5	224	219.5	213	222	210.5	1											2262
L-M21	1	live	228.5	219	218	217	211	2756	218.5	215	208	210	2203.5	3269	207	214.5	204	213	208	217	209	221	210	211.5	225	210	3							2756					2203.5	3269
L-M22	1	live	234	225	220	214.5	219	218	218.5	225	212	211	219.5	3579	204	217	216	213	209	224	217	225	220	214	228	214	1													3579
L-M23	1	live	236	228.5	219	219.5	212	3374	225	224.5	215	217	4693	242	205	225	213.5	222	210	226	220	227	226	215	227.5	213.5	2							3374					4693
L-M24	1	live	237	217	1560.5	219.5	4889	226	226	233	216	218	221	241	205.5	225	221	217	217	225	213	228	229	218	229	218	2				1560.5		4889
L-M25	1	live	226	218	219	204	212	224.5	217	215	215	218.5	5889	231	199.5	230	209	216.5	210	212	217	221	214.5	211.5	224	217	1												5889
L-M26	1	live	260.5	234	237	231.5	230.5	231	228	235	231	233	240	2020.5	217	234	225	230	245.5	237	237	240	239.5	225	242	230	1													2020.5
L-M27	1	live	227	217	220	230.5	207.5	3890	218	3115	212	209.5	248	235	197	216	215	212.5	205	212	210	222	222	211	223	212	2							3890		3115
L-M28	1	live	225	216	216.5	207	206	4944	216.5	209	212	208	212.5	227	195	211.5	204	201	206.5	215	209	220	217	203.5	217.5	210	1							4944
L-M29	1	live	238	222	222	214.5	219	220	226.5	218	222.5	218	5594	237	202	228	215	217	217	220	216	225	230	210.5	225.5	214.5	1												5594
L-M30	1	live	233	218	227	206.5	219.5	214	223	223	5958.5	213	241.5	268	204	216	224	211.5	212	226	212	227	239	208	223	213	1										5958.5
L-M31	1	live	220	215	214.5	210	205	207	215	219.5	211	213.5	5764	230.5	194	222	206	208.5	211	208	212	223.5	220	207	228.5	211	1												5764
L-M32	1	live	232.5	216.5	218	215	214	206.5	4041	220	209	208.5	451	229	201	212	208	207.5	209	215.5	212	222	214.5	204	215	206	1								4041
L-M33	1	live	231	4645	220	204	219	212	218	217	213	210	214	232	195	215	216	217.5	217	217	214	226	220	206	223	214	1			4645
L-M34	1	live	235	214	4425	213	220	219	218.5	221	219	216	212	234	194.5	217	217.5	210	216.5	217	216.5	225.5	225	218	225	212	1				4425
L-M35	1	live	3287.5	212	221	274	215	2268.5	211	216	215.5	214	219	227	198	218	212.5	213.5	213	222	217	230	219	211	224	210.5	2		3287.5					2268.5
L-M36	1	live	233.5	217	229	207.5	217	4509	221	222	217.5	216	220	233	204.5	223	216	216	214	217	216.5	229	225	213	230	212	1							4509
L-M37	1	live	244	227	236	224	219	5115	228	236	220.5	226	227.5	247	212	227	220	224	221.5	229	222	232.5	226	220.5	238	225	1							5115
L-M38	1	live	231	216.5	213	210.5	206.5	208	216	223	210	2053.5	216	233	196	216	207	202	210	218	211	222	216	209	220	215	1											2053.5
L-M39	1	live	3991	222	216	210.5	223	215	211	221	217	216	222.5	237	196.5	212.5	217	211	214	224	220	224	225	212	221	215	1		3991
L-M40	1	live	4261	224	219	212.5	217	220	220.5	217	211	209	223	233	200.5	213	207	212	212	216	220.5	227	219	210.5	224	215	1		4261
L-M41	1	live	249	228	237	227	223	1596	225.5	232	5519	227	379	257	209	231	228.5	230	224	228	224	236	241	222	231	221	2							1596			5519
L-M42	1	live	4724	222	223	218	209	216.5	217	224	216	212	216	234	201.5	216	211.5	214	215	220.5	216	227	224	210	228	215	1		4724
L-M43	1	live	234	221	219	209	219	219.5	224	217.5	218	211.5	6036	231	198	234	205	217	211	213	219	229	218	210	223.5	218	1												6036
L-M44	1	live	235	222	223.5	222.5	216	221	4162	225	223	216	221	243	202	221.5	213	215	217	225	225	231	228	218	228	211	1								4162
L-M45	1	live	234	224.5	237	233.5	6000	426	222	226	219	220	217	234	198	221.5	212	208	203	220.5	215	228	224.5	219.5	223	216.5	1						6000
L-M46	1	live	249	4908	234	226.5	228	232	226	233	230	227	232.5	252	209	232	222.5	221	227	238	223.5	233	238	227	237	223	1			4908
L-M47	1	live	4182	216	223	205	218	216.5	229	227	220	217	226	234	198.5	223	219	216	217.5	222	215	226.5	222	222	225.5	213	1		4182
L-M48	1	live	241	221	229	220	222	228.5	225	229	224	221	225.5	2390	207	227	218	212.5	217	226	217.5	236	222	218	229	217	1													2390
L-M49	1	live	5037	225	227	217	222	1674	227	226	228	220.5	510	260	204	224	215	210	215	228.5	223	228	222	219	236	221	2		5037					1674
L-M50	1	live	235	221	284	221	217	221	223	219	219	215	217	2235	199.5	222	218	219.5	211.5	218.5	216	225	225	211	226	212	1													2235
L-M51	1	live	226	214.5	4852	216	216	213	222	216	210.5	211	215.5	229	192	211	211	207	210	213.5	202	222	224	210	216	214	1				4852
L-M52	1	live	230	210	212	206	229	221	218	220	210	216	216	2438	196	223.5	208.5	209	212	215.5	212	221	217.5	215	222	206	1													2438
L-M53	1	live	240	224	224.5	215	221	224	4021.5	222	220	219	453.5	238.5	204	221	222.5	218	223	227.5	219	229	2680	216	232	215	2								4021.5														2680
L-M54	1	live	242	224	227	237	228	223	222	231	6407	216.5	226	241	203.5	224	218.5	211.5	219	224	218.5	236	253	215	228.5	217	1										6407
L-M55	1	live	236.5	218	224	215.5	213	217.5	221	213	6383	207	331	232	200	222	208	208	206.5	217.5	217	221.5	245	213.5	221.5	213	1										6383
L-M56	1	live	228	217	217	207	203.5	765.5	218	217	207.5	201	571.5	224	197	216	199	202	6356.5	212	208	300	210	202.5	217	198	3							765.5					571.5						6356.5
L-M57	1	live	230	412	210	220.5	217	213	217	216	211.5	216	1995.5	3945	192	216.5	205	204	208	218	211	223	217	210	221	209	2												1995.5	3945
L-M58	1	live	237.5	220	225.5	214	5145	219	217	222	214	221	229.5	232	206	214	218.5	210.5	213	220	216	227.5	225	213	223	213	1						5145
L-M59	1	live	226	215.5	212	207	210	5598	212.5	219	208	214	221	230	189	217	214	204	207.5	218	207	219	220	199	224	208	1							5598
L-M60	1	live	235	214	4565	211	218.5	216	218	215.5	212	213.5	216	231	204.5	214	215	210	213	216	209	229	220	206	223	206	1				4565
L-M61	1	live	225	207	204	210	204	211	209	3775.5	205	209	212	223	190.5	209	211	206	202.5	207	209.5	213.5	212	209	215	204	1									3775.5
L-M62	1	live	236	219.5	219.5	215.5	5369	213.5	213.5	221	211	214	216	228	204.5	219	212	211	211	218.5	215	228	221.5	211	219	214	1						5369
L-M63	1	live	238	6019	224	213	214	213.5	220.5	220	217.5	220.5	222	235	201	220	221	206	214	222	215.5	228	226	214	228	208	1			6019
L-M64	1	live	230	217	215	215.5	209.5	5473	216	219	209.5	215.5	216	233	195.5	214	213	205	205.5	216	206	224	216	209.5	217	208	1							5473
L-M65	1	live	237.5	216	214.5	206	213	216.5	214	219	214	216.5	6628	234.5	201	236.5	207	210	215.5	212	211	226	216.5	209	218	206	1												6628
L-M66	1	live	232	216	217	6441	213	213	215	221.5	212	214	216	236	203	217.5	211.5	210.5	210	226	208	221	217.5	210	231	211.5	1					6441
L-M67	1	live	235	217	221.5	222	219	396	223.5	224	229	213	6609	233.5	202.5	237	212	212	212	221	212	226	222	208	222.5	207	1												6609
L-M68	1	live	227	208.5	214	208	207	225	213	212	5896.5	214	216	228	193	209	211	201	209	211	207	220	235	206.5	220	203	1										5896.5
L-M69	1	live	229.5	221.5	218	6416	219	1419	221	218	213	215	217	237	200	213	218	207	209	218	217.5	227	219	207	228	210	2					6416		1419
L-M70	1	live	235	224.5	236.5	1445	213.5	481.5	219	226.5	6060.5	217	295	268.5	199	219	215	211.5	217	224.5	216.5	225	254	210	227	218	2					1445					6060.5
D-M1	2a	dead	348	342	350	310	330	333	328	341	325	327	336	358.5	309	337.5	338	1894	324	330	324	348	346	322.5	346	324	1																	1894
D-M2	2a	dead	347	328	338.5	306	330	332	342	347	322	327	326	347	302	336	325	321	326	330.5	322	341	347	324.5	344	3866	1
D-M3	2a	dead	365	342	350	329	334	347.5	349	350.5	340.5	329	335	353	318	2521.5	337	331	330.5	332.5	334	352	349.5	333	350	328	1															2521.5
D-M4	2a	dead	346.5	330	340	309.5	335	325.5	339	336	320	321	332.5	349	1424.5	333	326	318.5	321	332.5	320	340	337	321.5	334	323	1														1424.5
D-M5	2a	dead	345.5	319	332	315	325	330.5	338	340	331	329	326	350	302.5	328	324	315	323.5	328	319	344	334	1585.5	334	319	1
D-M6	2a	dead	339	323	331.5	312.5	320.5	326	327	328	321	320	326	345.5	304.5	328	330.5	314	316.5	319	318	343	334	311	331	3553	1
D-M7	2a	dead	353	334.5	345	322.5	347	336	337.5	345.5	330	326.5	335	350	309	2407	327	319	326	332	327	350	338	327	349	328.5	1															2407
D-M8	2a	dead	348	337	339	313.5	337	332	333	342.5	325	325	334	352	309.5	335	328	324	324	341	324	3171	341	328	337	329	1																					3171
D-M9	2a	dead	362	334	346.5	321.5	340.5	323	343	343	327	324.5	341	354.5	306.5	343.5	338	324.5	328.5	1396	331	347	340	327	340	327	1																			1396
D-M10	2a	dead	364	334	345	314	340.5	336	339.5	347	328	330	337	359	315	341	326	326	326	337.5	326	344	1124	323	341.5	324	1																						1124
D-M11	2a	dead	356	342	346	324.5	340.5	344	354	357	336	341	344	368	310	340	338	1346.5	329	341	332	354	343	330	348	333	1																	1346.5
D-M12	2a	dead	374	341	357	336	351.5	349	356	367	341.5	347	349	377	324	368	1398	337.5	343	351.5	348.5	360	365	330.5	359	341.5	1																1398
D-M13	2	dead	328.5	293	300	292	306.5	299	304.5	307	286.5	275	295	319	2439	301	289	280	276	310	292.5	304.5	305	284	311	284	1														2439
D-M14	2	dead	229.5	227	227	215	241.5	221	230	227	232	225	220	222	215.5	219	222.5	222	218	215	215	5284	226	214	228.5	226.5	1																					5284
D-M15	2	dead	242	250	243	229	246	234.5	247.5	247	249	240	242.5	249	3300	227	239.5	248	238	236	239	245	259	225.5	240	244	1														3300
D-M16	2	dead	237	242.5	237	245.5	270	229.5	245.5	243	244	233	238	242.5	227	243	238	242	5088	231.5	235	245	247	246	242	240	1																		5088
D-M17	2	dead	224	223	222	230	230	220	225.5	224	231	220.5	226	232	213	227	229	226.5	224	221.5	215	227.5	2391	221.5	223	219.5	1																						2391
D-M18	2	dead	226	224	225	239	245	219	222	231.5	232	221	225	231.5	202	226	226.5	222.5	224	209.5	215	5442.5	237.5	217	227	222	1																					5442.5
D-M19	2	dead	230	218	227	221	237	223	223	232	232	217	220	239	208	223.5	224	231	216	210	4544	235	231	225	228	223.5	1																				4544
D-M20	2	dead	225	222	222	228	234	221	220	233.5	230	230	222	231.5	214	225	222.5	235	227	213	221	240	229	230	5004.5	225	1
D-M21	2	dead	217	216	220	234	267	217	221	231	218	220	221.5	229	220	219	226	229	218	214	218.5	4911	235	227	230.5	218	1																					4911
D-M22	2	dead	234	236	232	229.5	241	232	228	236	239	237	236	235.5	226	4064	240	232.5	231	224	233	246.5	242	233.5	238	231	1															4064
D-M23	2	dead	228	234.5	223	245.5	257.5	226	230	233	243	234	234	236	215	230	236.5	229.5	228	214	228	3685	242	221	234	229	1																					3685
D-M24	2	dead	231	231.5	235	3127	257	226	233	233	235	238	233	237	225	231	240.5	230.5	234	218.5	226	235.5	241	228	238	1611	2					3127
D-M25	2	dead	223	229.5	226	218	242	248	227	236.5	243	226	227	228	212	221	227	234	225	213	224	225	263	228.5	233	5733	1
D-M26	2	dead	244	231	230	266.5	272	231	230	239	245	237.5	236.5	246.5	222	231	233.5	234	233.5	222	229	245	242	4066	243	238	1
D-M27	2	dead	241.5	236	235	270.5	279	226	228	244	237	238	233	235.5	217.5	233	240	239	223	3720	226.5	228	245	224	237.5	231	1																			3720
D-M28	2	dead	243	230	229	257.5	249	225.5	232	240	233	231.5	237.5	240.5	224	4743.5	231	233	233.5	221	220	239	240	226	235.5	233.5	1															4743.5
D-M29	2	dead	238	227.5	231	281	270	224	226.5	234.5	235	241	223	237.5	223	233.5	236	237.5	230	222	231	5514	241	228.5	239	234	1																					5514
D-M30	2	dead	233	231	230	264.5	262	244.5	231	234	238	229	234	239	3818	240	230	238	237.5	228	230	242	241	235	240.5	233	1														3818
D-M31	2	dead	233	236	228	252	269	234	236	246	243.5	233	231	244	222	236	234	238	229	4234	222	238	241	235	237	230	1																			4234
D-M32	2	dead	236	230	237	239	245	241.5	229.5	242.5	238	222	226.5	240.5	218.5	237	235	231	239	223	224	236.5	249.5	222	233	5352	1
D-M33	2	dead	241.5	225.5	239.5	281	319	238	235.5	243	242	241	234	242	223	234	232.5	251.5	232	3649	240	248.5	255	230	236.5	233	1																			3649
D-M34	2	dead	238	226	231.5	246	280	232	235.5	248	240.5	236	232	242	220	231	231.5	235	233.5	229	224	246	2156	228	238.5	233	1																						2156
D-M35	2	dead	238.5	237	236	233	244.5	233	238	245	238.5	228	230	245	219	233	238	235	4359	229	239	241	239	227.5	240	230.5	1																		4359
D-M36	2	dead	252.5	233	249.5	251	257.5	248	246	249	237	244	247	255.5	226	245	241	237	241	232	239	5022.5	249	238	249.5	245.5	1																					5022.5
D-M37	2	dead	236.5	224	230.5	221	230.5	225	229.5	237.5	231.5	227	228	230	209.5	235	3324	227.5	218	227	224	237.5	242	221.5	235	227	1																3324
D-M38	2	dead	242.5	229	235	250.5	242	228	235	241	239	233	226.5	239	222	229.5	232	3582	232.5	226	236	238.5	238	229.5	238	235	1																	3582
D-M39	2	dead	240	241	234	238	252.5	224	233.5	237	240.5	247	234	241	226	238	230	231	5529.5	230	226	237	239	232	240	231	1																		5529.5
D-M40	2	dead	236	225	225	232	242	221	233	237	234	229	231.5	244	216	234	224	220	228	218	4532	243	241	221	235	227	1																				4532
D-M41	2	dead	244	237	238	233	249.5	234	240	233	243.5	235.5	232	241	222	236	232	232	4813	234	231	243.5	241	233	239	235	1																		4813
D-M42	2	dead	244	237	232	274.5	248	233	232.5	249	238.5	233.5	241	252.5	221	240	2651	241	239	228	232	250	245.5	234	242.5	233	1																2651
D-M43	2	dead	241	239	240	297	274	238.5	250.5	247.5	245	240	243	263.5	4344	246.5	2320.5	256	233	243.5	243	249	252	252	251	254	2														4344		2320.5
D-M44	2	dead	246	232.5	228	231.5	236	230	226.5	238	237	232.5	234	239.5	219.5	4840	235	239.5	228	221	230.5	239	239	224.5	236	233	1															4840
D-M45	2	dead	234	223.5	234.5	245	246	240	228	235	237	230	237	242.5	218	228	249	232	222.5	215	221.5	239	244.5	223	236.5	4960.5	1
D-M46	2	dead	251	234	243	257.5	246	236	241	253.5	246	235	240.5	253	219	230	237	235	246	239	243	249	249	235	6269.5	239.5	1
D-M47	2	dead	235.5	235	235	259	305	226.5	231	235	235	234	230	244	219	4403	225.5	236	226	227	229	251	251.5	224	241	238	1															4403
D-M48	2	dead	256	234	245.5	242	252	239.5	235	246.5	242	240	250	248	220.5	3643.5	240	238	232.5	228.5	236	249	245	235	244	237	1															3643.5
D-M49	2	dead	243	235	234	226.5	240	230	231	240.5	232	233	235.5	242	222	232.5	329	237	237	221	4347.5	242.5	244	225	236	233	1																				4347.5
D-M50	2	dead	239	230.5	244	270	249	239	234	235	238	232	232	250	218.5	233	2329	238	227	227	229	245	246	232	240	241	1																2329
D-M51	2	dead	248	227	240	447.5	335	239	243	248	242	240	232.5	250	220	235	234.5	240.5	233.5	228	235	241.5	283.5	4776.5	247.5	236	1
D-M52	2	dead	239	237	233	279.5	249	233	239	240	236	235	229	244.5	2679	237	238	235	233.5	232	232	248	242.5	232	239	237	1														2679
D-M53	2	dead	241	240	234.5	273	259	236	240.5	244	238	234	237.5	243	211	245.5	2553	235.5	233	233	229	240	240.5	226.5	238	235	1																2553
D-M54	2	dead	238.5	229	233	239	235	232	235	236.5	232.5	233	234	246	217	229	230	4540	233	227	231.5	239	239	231	241	230	1																	4540
D-M55	2	dead	245	237	240	258	240	233	243	240	241.5	232	233.5	246	218.5	236	246.5	3760.5	4855	238	232	243.5	254.5	230	240.5	231	2																	3760.5	4855
D-M56	2	dead	232	225	232.5	232	229	219.5	225	233	228	231	230.5	236	206	3728.5	226	226	227	218	224	235	232	228	233	227	1															3728.5
D-M57	2	dead	260	261	246	283	256	253	264	259.5	255	240	244	264	236	254	1913	3373.5	247	240	242.5	258	253	248	252.5	247	2																1913	3373.5
D-M58	2	dead	244	235	241	267	240	237.5	245	241	255	248.5	238	248	220	245	240	3389	233.5	225.5	228	245	245	235	242.5	244	1																	3389
D-M59	2	dead	240	237	237	356.5	237	233.5	239	243	235	233	231	241	216.5	248.5	233	234.5	234	229	231	248	252	3608	240	243	1
D-M60	2	dead	243	232	240	292.5	300	248	233	246	246.5	238	242	253.5	219	242	374.5	238	232	228	234	249	260	238.5	242	5600	1
D-M61	2	dead	243	234.5	235	241	244	234	239	240	241.5	235	236.5	247	225	238	253.5	236	4210.5	231.5	230	252	246	233	243	236	1																		4210.5
D-M62	2	dead	249	236	245	242	247	245	244	248	245	241	242	248.5	226	239	247	244	1974	247.5	244	246	245	233	4339.5	232.5	2																		1974
D-M63	2	dead	238	230	229	254	275	228	239	243	235	238.5	228	239	217	231	231	240	234	3633.5	224.5	245	239	233.5	239	233	1																			3633.5
D-M64	2	dead	245	231	244	245.5	275.5	238.5	243.5	241.5	243.5	236.5	240	243	224	242	237	239	237	237	238	249	2474.5	236	248	241	1																						2474.5
D-M65	2	dead	241	227	231	227	255	230.5	233	234	232	242.5	228	247	218	4637	237	230.5	224	230	231	240	241	227.5	232	226	1															4637
D-M66	2	dead	250	245	233	262.5	273	233	234	240	317	236	238	250.5	215.5	238.5	231	235	236	227	229	241	242.5	230.5	5865	233	1
D-M67	2	dead	247	229	238.5	244	251	234	237	240	239	240	234	251	221	235	238	241.5	237	3757	230.5	247	245	227	238.5	233	1																			3757
D-M68	2	dead	236	233	236	278	244.5	233.5	235.5	243	234	239	234	240	218	240	236	232	240	231.5	228	239	2635	231.5	240.5	229.5	1																						2635
D-M69	2	dead	240	230.5	231	254	245	228	243.5	246	243	235	236	246.5	227	238	235	4778.5	236	230	230	241	245	226	245	231.5	1																	4778.5
D-M70	2	dead	242	233	241	231.5	245	232	233.5	235	235	231	237	246	225	230	243	3841	233	224	235	242	235	229.5	241	235	1																	3841
D-M71	2	dead	244.5	229	234	258	250	229.5	240	240	233.5	237	235	247	3379.5	240	232.5	238	229	230	231	245.5	242	235	241	229	1														3379.5
D-M72	2	dead	249	243	244.5	312.5	275	244	250	247	245	241	237	245	219	247	241	237	239	235	232	255	260	5046	244.5	236	1
D-M73	2	dead	237	229	231	254	235	229.5	227	245.5	232	231.5	1609	243	211	239	3537	231	227	223	228	237	240	225	237	230	2												1609				3537
D-M74	2	dead	233	232	231	236	239	224.5	232	236	233.5	227	229	243	211	230	228	226	229	5697	226	237	241	229	237.5	235	1																			5697
D-M75	2	dead	237.5	239	230.5	233.5	256	229	235	233	233	225	228	245	220	249	230.5	238.5	5937	230	225	242	244	222	238	230	1																		5937
D-M76	2	dead	237.5	232	4111.5	246	243	227	228	239	231.5	231	230	243.5	210.5	229.5	234.5	236	227	224	224	240	233	235	237	226	1				4111.5
D-M77	2	dead	245	240.5	238	275	240	233	234	247	238.5	240	239	251.5	222.5	249	4430	5186	232	234	230	244	243	237.5	245.5	242	2																4430	5186
(-PCR)	1	-ve PCR	243	230	227.5	358	330	221	231	232	218	218.5	227	248	207	222.5	219.5	219	214	230	218	236.5	229	216	235	211.5	mosquitoes with 1 barcode	124
(-PCR)	1	-ve PCR	237.5	221	216	356	444	218.5	217	219.5	215	217	215.5	239	201	220	213	212	214	220	213	229	300	210	221	214	mosquitoes with 2 barcodes	21
(-PCR)	2a	-ve PCR	362	342	343.5	668	671	346	339	351	333	332	338	370	319.5	346	340	334.5	329	340.5	339	353	351	334	345.5	337.5	mosquitoes with 3 barcodes	2
(-PCR)	2	-ve PCR	255	250	251	647.5	588.5	245	245	250	247	446	250	264	232	255	248.5	246	241	245	241	256	362.5	241	254.5	241	mosquitoes with >3 barcodes	0
average	SD	cut off
283.255	95.5568	569.926
[truncated: 9 more columns]

## Sheet: Fig 2C
Barcode	Compound	live	dead
MTAG-20	0.1% DMSO	100	0
MTAG-21	0.1% DMSO	99.7527	0.247288
MTAG-27	0.1% DMSO	72.1052	27.8948
MTAG-35	0.1% DMSO	86.3499	13.6501
MTAG-39	0.1% DMSO	100	0
MTAG-42	0.1% DMSO	99.6223	0.377654
MTAG-52	0.1% DMSO	99.3753	0.624683
MTAG-53	0.1% DMSO	100	0
MTAG-57	0.1% DMSO	99.8811	0.118861
MTAG-66	0.1% DMSO	100	0
MTAG-74	0.1% DMSO	98.945	1.05502
MTAG-75	0.1% DMSO	99.6589	0.341118
MTAG-25	10 µM fipronil	0	100
MTAG-26	10 µM fipronil	0.338716	99.6613
MTAG-36	10 µM fipronil	0.42548	99.5745
MTAG-37	10 µM fipronil	0	100
MTAG-43	10 µM fipronil	14.4042	85.5958
MTAG-51	10 µM fipronil	1.20947	98.7905
MTAG-55	10 µM fipronil	1.17396	98.826
MTAG-56	10 µM fipronil	0	100
MTAG-67	10 µM fipronil	6.06439	93.9356
MTAG-72	10 µM fipronil	0.284697	99.7153
MTAG-76	10 µM fipronil	0.158718	99.8413
MTAG-77	10 µM fipronil	0.0990552	99.9009

## Sheet: Fig 3A,B&C
															background corrected
				signals:											live pool			dead pool			live		dead
barcode	test compound	test concentration	experiment number	live pool replicate 1	live pool replicate 2	live pool replicate 3	dead pool replicate 1	dead pool replicate 2	dead pool replicate 3	-ve control PCR replicate 1	-ve control PCR replicate 2	-ve control PCR replicate 13	Experiment averages & SD		1	2	3	1	2	3	average	sd	average	sd	barcode sampled?	Total barcode signal	% of signal in dead pool			Total number of conditions	185
MTAG-12	MMV000076-02	1 µM	18MVOS056	221	170	195.5	2734.5	3064.5	3355	248.5	209	223.5			-11.7391	-62.7391	-37.2391	2501.76	2831.76	3122.26	-37.2391	25.5	2818.59	310.459	TRUE	2781.36	101.339			# not samples	3
MTAG-13	MMV003872-04	1 µM	18MVOS056	1298	1294	1404.5	212	182.5	170	250	224	206.5			1065.26	1061.26	1171.76	-20.7391	-50.2391	-62.7391	1099.43	62.6744	-44.5725	21.5658	TRUE	1054.86	-4.22546
MTAG-14	MMV003891-04	1 µM	18MVOS056	208	187	185.5	180	176	171	229	232.5	203			-24.7391	-45.7391	-47.2391	-52.7391	-56.7391	-61.7391	-39.2391	12.5797	-57.0725	4.50925	FALSE
MTAG-15	MMV003958-04	1 µM	18MVOS056	731	734	825	188	194	162.5	256	238	224			498.261	501.261	592.261	-44.7391	-38.7391	-70.2391	530.594	53.426	-51.2391	16.7257	TRUE	479.355	-10.6892
MTAG-18	MMV003974-02	1 µM	18MVOS056	788	772	870	182	175	170	240.5	225	225			555.261	539.261	637.261	-50.7391	-57.7391	-62.7391	577.261	52.5738	-57.0725	6.02771	TRUE	520.188	-10.9715
MTAG-20	MMV003977-04	1 µM	18MVOS056	1046.5	1019	1118	188	174	155.5	228	220	211			813.761	786.261	885.261	-44.7391	-58.7391	-77.2391	828.428	51.1037	-60.2391	16.3018	TRUE	768.188	-7.84171
MTAG-21	MMV083774-04	1 µM	18MVOS056	210	196	172.5	1568	1713.5	1902	261	234	215.5			-22.7391	-36.7391	-60.2391	1335.26	1480.76	1669.26	-39.9058	18.9495	1495.09	167.461	TRUE	1455.19	102.742
MTAG-22	MMV1577452-01	1 µM	18MVOS056	1672.5	1757.5	1878	178.5	184	165	224	222	200.5			1439.76	1524.76	1645.26	-54.2391	-48.7391	-67.7391	1536.59	103.26	-56.9058	9.77667	TRUE	1479.69	-3.8458
MTAG-25	MMV1577453-01	1 µM	18MVOS056	772	719.5	783	183	186	162.5	233.5	223	210.5			539.261	486.761	550.261	-49.7391	-46.7391	-70.2391	525.428	33.935	-55.5725	12.79	TRUE	469.855	-11.8276
MTAG-26	MMV1577454-01	1 µM	18MVOS056	203	176	169.5	1617	1717.5	1876	242	233	203.5			-29.7391	-56.7391	-63.2391	1384.26	1484.76	1643.26	-49.9058	17.7647	1504.09	130.578	TRUE	1454.19	103.432
MTAG-27	MMV1577455-01	1 µM	18MVOS056	1653	1713.5	1870	184	182	153	237.5	221	207			1420.26	1480.76	1637.26	-48.7391	-50.7391	-79.7391	1512.76	111.983	-59.7391	17.3494	TRUE	1453.02	-4.11137
MTAG-28	MMV1577456-01	1 µM	18MVOS056	245	209	228	277	249.5	253	264	234.5	218			12.2609	-23.7391	-4.73913	44.2609	16.7609	20.2609	-5.4058	18.0093	27.0942	14.9694	FALSE
MTAG-29	MMV1577457-01	1 µM	18MVOS056	246.5	197.5	228	1632	1738.5	1935	241	226	200			13.7609	-35.2391	-4.73913	1399.26	1505.76	1702.26	-8.73913	24.7437	1535.76	153.712	TRUE	1527.02	100.572
MTAG-30	MMV1577458-01	1 µM	18MVOS056	743	727	739	289	279	267	242.5	225	215			510.261	494.261	506.261	56.2609	46.2609	34.2609	503.594	8.32666	45.5942	11.0151	TRUE	549.188	8.30211
MTAG-33	MMV1577459-01	1 µM	18MVOS056	1465	1488	1621	378	379	370	237	228.5	227			1232.26	1255.26	1388.26	145.261	146.261	137.261	1291.93	84.216	142.928	4.93288	TRUE	1434.86	9.96111
MTAG-34	MMV1577460-01	1 µM	18MVOS056	203.5	171	180	1551	1670	1823	239	233.5	221			-29.2391	-61.7391	-52.7391	1318.26	1437.26	1590.26	-47.9058	16.7804	1448.59	136.354	TRUE	1400.69	103.42
MTAG-35	MMV1577461-01	1 µM	18MVOS056	1517.5	1498	1637	201.5	174	168	238	232	211			1284.76	1265.26	1404.26	-31.2391	-58.7391	-64.7391	1318.09	75.2568	-51.5725	17.8629	TRUE	1266.52	-4.07198
MTAG-36	MMV1577462-01	1 µM	18MVOS056	336	303	320	612	647	678.5	240.5	218	217			103.261	70.2609	87.2609	379.261	414.261	445.761	86.9275	16.5025	413.094	33.2653	TRUE	500.022	82.6152
MTAG-37	MMV1577463-01	1 µM	18MVOS056	1206	1198.5	1291	232.5	208	174	247	257.5	236.5			973.261	965.761	1058.26	-0.23913	-24.7391	-58.7391	999.094	51.3769	-27.9058	29.3783	TRUE	971.188	-2.87337
MTAG-38	MMV1577464-01	1 µM	18MVOS056	1116	1109	1184.5	494	503	493.5	237.5	229.5	221			883.261	876.261	951.761	261.261	270.261	260.761	903.761	41.7163	264.094	5.34634	TRUE	1167.86	22.6136
MTAG-39	MMV1577465-01	1 µM	18MVOS056	331	294	327.5	1904	2100	2267.5	250	253	227			98.2609	61.2609	94.7609	1671.26	1867.26	2034.76	84.7609	20.4267	1857.76	181.936	TRUE	1942.52	95.6366
MTAG-42	MMV1577466-01	1 µM	18MVOS056	1204	1273.5	1368	192	191	165	237.5	237	206.5			971.261	1040.76	1135.26	-40.7391	-41.7391	-67.7391	1049.09	82.317	-50.0725	15.308	TRUE	999.022	-5.01215
MTAG-43	MMV1577467-01	1 µM	18MVOS056	1510.5	1515	1659	445	494	484	236.5	236	231			1277.76	1282.26	1426.26	212.261	261.261	251.261	1328.76	84.4674	241.594	25.8908	TRUE	1570.36	15.3847
MTAG-44	MMV1577468-01	1 µM	18MVOS056	1103	1062.5	1201	199.5	197	176	269	221	225.5			870.261	829.761	968.261	-33.2391	-35.7391	-56.7391	889.428	71.2115	-41.9058	12.9067	TRUE	847.522	-4.94451
MTAG-45	MMV1577469-01	1 µM	18MVOS056	1998	2064.5	2214	195.5	189.5	177	246.5	230	225			1765.26	1831.76	1981.26	-37.2391	-43.2391	-55.7391	1859.43	110.626	-45.4058	9.4384	TRUE	1814.02	-2.50305
MTAG-46	MMV1577470-01	1 µM	18MVOS056	1090	1131	1225	202	193	177	264	243.5	233			857.261	898.261	992.261	-30.7391	-39.7391	-55.7391	915.928	69.2122	-42.0725	12.6623	TRUE	873.855	-4.81458
MTAG-47	MMV1577471-01	1 µM	18MVOS056	1192	1221	1319.5	204	189	164	256	243	221.5			959.261	988.261	1086.76	-28.7391	-43.7391	-68.7391	1011.43	66.8325	-47.0725	20.2073	TRUE	964.355	-4.88124
MTAG-48	MMV1577472-01	1 µM	18MVOS056	220.5	202	196	2705.5	3050	3300	281	262	256.5			-12.2391	-30.7391	-36.7391	2472.76	2817.26	3067.26	-26.5725	12.7704	2785.76	298.499	TRUE	2759.19	100.963
MTAG-51	MMV1577473-01	1 µM	18MVOS056	669	690	741.5	198	171	150	226.5	205	196			436.261	457.261	508.761	-34.7391	-61.7391	-82.7391	467.428	37.3039	-59.7391	24.0624	TRUE	407.688	-14.6531
MTAG-52	MMV1577474-01	1 µM	18MVOS056	196.5	165	182	965	1002	1112	234.5	219	224			-36.2391	-67.7391	-50.7391	732.261	769.261	879.261	-51.5725	15.7665	793.594	76.4613	TRUE	742.022	106.95
MTAG-53	MMV1577475-01	1 µM	18MVOS056	1288.5	1276	1374	906	980	1023.5	248	237	220			1055.76	1043.26	1141.26	673.261	747.261	790.761	1080.09	53.3393	737.094	59.4061	TRUE	1817.19	40.5623
MTAG-54	MMV1577889-01	1 µM	18MVOS056	212	181	195.5	691.5	744.5	797	246	237.5	208.5			-20.7391	-51.7391	-37.2391	458.761	511.761	564.261	-36.5725	15.5107	511.594	52.7502	TRUE	475.022	107.699
MTAG-55	MMV1577890-01	1 µM	18MVOS056	683	687.5	701.5	358	349	349	256	236	224.5			450.261	454.761	468.761	125.261	116.261	116.261	457.928	9.64797	119.261	5.19615	TRUE	577.188	20.6624
MTAG-56	MMV1578924-01	1 µM	18MVOS056	1000.5	1002.5	1069	294	267	257	260.5	241.5	227			767.761	769.761	836.261	61.2609	34.2609	24.2609	791.261	38.984	39.9275	19.1398	TRUE	831.188	4.80367
MTAG-57	MMV636990-03	1 µM	18MVOS056	1260	1289	1430	233	194.5	184	265	249	236			1027.26	1056.26	1197.26	0.26087	-38.2391	-48.7391	1093.59	90.9414	-28.9058	25.7989	TRUE	1064.69	-2.71495
MTAG-61	MMV637085-03	1 µM	18MVOS056	724.5	722.5	784	188.5	169	148.5	242.5	213.5	197			491.761	489.761	551.261	-44.2391	-63.7391	-84.2391	510.928	34.944	-64.0725	20.0021	TRUE	446.855	-14.3385
MTAG-62	MMV637136-04	1 µM	18MVOS056	1451	1550	1673.5	197	192.5	150.5	237	235.5	218			1218.26	1317.26	1440.76	-35.7391	-40.2391	-82.2391	1325.43	111.475	-52.7391	25.6466	TRUE	1272.69	-4.14392
MTAG-63	MMV637769-04	1 µM	18MVOS056	1066	1120	1211.5	301	277.5	287	243	238	225			833.261	887.261	978.761	68.2609	44.7609	54.2609	899.761	73.551	55.7609	11.8216	TRUE	955.522	5.83565
MTAG-64	MMV637868-03	1 µM	18MVOS056	1295	1282	1328	222.5	206	183.5	254	248	231			1062.26	1049.26	1095.26	-10.2391	-26.7391	-49.2391	1068.93	23.7136	-28.7391	19.5768	TRUE	1040.19	-2.76288
MTAG-65	MMV639344-03	1 µM	18MVOS056	1507	1563	1687	229.5	206.5	195	250	249	218			1274.26	1330.26	1454.26	-3.23913	-26.2391	-37.7391	1352.93	92.1159	-22.4058	17.5665	TRUE	1330.52	-1.68399
MTAG-66	MMV688934-04	1 µM	18MVOS056	996	936	1019.5	220.5	180	178	253	239	223.5			763.261	703.261	786.761	-12.2391	-52.7391	-54.7391	751.094	43.0591	-39.9058	23.9809	TRUE	711.188	-5.61114
MTAG-67	MMV689416-02	1 µM	18MVOS056	1380.5	1390	1487	225	200	189.5	269	246.5	227			1147.76	1157.26	1254.26	-7.73913	-32.7391	-43.2391	1186.43	58.9371	-27.9058	18.2369	TRUE	1158.52	-2.40874
MTAG-72	fipronil	1 µM	18MVOS056	202.5	176.5	170	574	589	644	236	224.5	214			-30.2391	-56.2391	-62.7391	341.261	356.261	411.261	-49.7391	17.1974	369.594	36.8556	TRUE	319.855	115.551
MTAG-73	DMSO	1 µM	18MVOS056	584.5	560	572	200.5	172	171	232.5	223	215			351.761	327.261	339.261	-32.2391	-60.7391	-61.7391	339.428	12.2509	-51.5725	16.7506	TRUE	287.855	-17.9161
MTAG-74	Deltamethrin	1 µM	18MVOS056	209	171	188	1973.5	2098	2297	242	231	216			-23.7391	-61.7391	-44.7391	1740.76	1865.26	2064.26	-43.4058	19.0351	1890.09	163.173	TRUE	1846.69	102.35
MTAG-77	MMV003975-04	1 µM	18MVOS056	920	985	1046	219	202	180	265	244	229	average	232.739	687.261	752.261	813.261	-13.7391	-30.7391	-52.7391	750.928	63.0106	-32.4058	19.5533	TRUE	718.522	-4.51006
MTAG-78	spike in control		18MVOS056	2602.5	2724.5	2876.5	4482	5040	5276	5848.5	6550	6685	sd	16.5613	2369.76	2491.76	2643.76	4249.26	4807.26	5043.26	2501.76	137.273	4699.93	407.737	TRUE	7201.69	65.2615
MTAG-12	MMV000076-02	0.1 µM	18MVOS059	3412	3703	4113.5	908.5	781.5	969	212.5	209	210			3194.96	3485.96	3896.46	691.464	564.464	751.964	3525.8	352.442	669.297	95.6953	TRUE	4195.09	15.9543
MTAG-13	MMV003872-04	10 µM	18MVOS059	222	199.5	209.5	2600	2238.5	2807	228	219	217			4.96377	-17.5362	-7.53623	2382.96	2021.46	2589.96	-6.7029	11.2731	2331.46	287.728	TRUE	2324.76	100.288
MTAG-14	DMSO	0.001	18MVOS059	258	252	260	192.5	209	227	239.5	195	203			40.9638	34.9638	42.9638	-24.5362	-8.03623	9.96377	39.6304	4.16333	-7.53623	17.2554	TRUE	32.0942	-23.4816
MTAG-15	MMV003958-04	10 µM	18MVOS059	223	200.5	205.5	2818	2512.5	3241.5	219	220	215			5.96377	-16.5362	-11.5362	2600.96	2295.46	3024.46	-7.36957	11.8145	2640.3	366.088	TRUE	2632.93	100.28
MTAG-18	MMV003974-02	10 µM	18MVOS059	2054	2125.5	2474	180	205	194	206	216	206			1836.96	1908.46	2256.96	-37.0362	-12.0362	-23.0362	2000.8	224.709	-24.0362	12.53	TRUE	1976.76	-1.21594
MTAG-20	MMV003977-04	10 µM	18MVOS059	198.5	198.5	198.5	1876	1505	2119	204	202	207			-18.5362	-18.5362	-18.5362	1658.96	1287.96	1901.96	-18.5362	0	1616.3	309.216	TRUE	1597.76	101.16
MTAG-21	MMV083774-04	0.1 µM	18MVOS059	1374	1406	1780.5	1645	1365.5	1949.5	236	214	229			1156.96	1188.96	1563.46	1427.96	1148.46	1732.46	1303.13	226.022	1436.3	292.089	TRUE	2739.43	52.4306
MTAG-22	MMV1577452-01	10 µM	18MVOS059	2509	2772	2909	325	308	357	211	200	204.5			2291.96	2554.96	2691.96	107.964	90.9638	139.964	2512.96	203.281	112.964	24.8797	TRUE	2625.93	4.30186
MTAG-25	MMV1577453-01	10 µM	18MVOS059	1344	1392	1499.5	162	214	207	221.5	213	212			1126.96	1174.96	1282.46	-55.0362	-3.03623	-10.0362	1194.8	79.6246	-22.7029	28.2194	TRUE	1172.09	-1.93695
MTAG-26	MMV1577454-01	0.1 µM	18MVOS059	218.5	208	190	2801.5	2441	3140.5	214.5	204	204			1.46377	-9.03623	-27.0362	2584.46	2223.96	2923.46	-11.5362	14.4135	2577.3	349.805	TRUE	2565.76	100.45
MTAG-27	MMV1577455-01	10 µM	18MVOS059	1011	1065	1219.5	2577	2162.5	2950	217	209.5	218.5			793.964	847.964	1002.46	2359.96	1945.46	2732.96	881.464	108.212	2346.13	393.932	TRUE	3227.59	72.6898
MTAG-28	DMSO	0.001	18MVOS059	446	463	531	190	234	235	226	218.5	227			228.964	245.964	313.964	-27.0362	16.9638	17.9638	262.964	44.9778	2.63043	25.697	TRUE	265.594	0.990396
MTAG-29	MMV1577457-01	0.1 µM	18MVOS059	1484	1514.5	1819	177.5	197	209.5	222	206	211			1266.96	1297.46	1601.96	-39.5362	-20.0362	-7.53623	1388.8	185.237	-22.3696	16.1271	TRUE	1366.43	-1.63708
MTAG-30	MMV1577458-01	10 µM	18MVOS059	210.5	218	209	1387	1214	1447	221	206	209			-6.53623	0.963768	-8.03623	1169.96	996.964	1229.96	-4.53623	4.82183	1132.3	120.981	TRUE	1127.76	100.402
MTAG-33	MMV1577459-01	10 µM	18MVOS059	2585.5	2712	3115	2606.5	2225.5	2951	228	215	212			2368.46	2494.96	2897.96	2389.46	2008.46	2733.96	2587.13	276.52	2377.3	362.903	TRUE	4964.43	47.8866
MTAG-34	MMV1577460-01	0.1 µM	18MVOS059	2106.5	2185	2454	178.5	203	218	217	198	204			1889.46	1967.96	2236.96	-38.5362	-14.0362	0.963768	2031.46	182.245	-17.2029	19.9395	TRUE	2014.26	-0.854055
MTAG-35	MMV1577461-01	10 µM	18MVOS059	1272	1297	1673	2122.5	1848	2641	212	205	205.5			1054.96	1079.96	1455.96	1905.46	1630.96	2423.96	1196.96	224.649	1986.8	402.708	TRUE	3183.76	62.4041
MTAG-36	MMV1577462-01	0.1 µM	18MVOS059	1658	1783	1788	173	211	218	221	220	211			1440.96	1565.96	1570.96	-44.0362	-6.03623	0.963768	1525.96	73.6546	-16.3696	24.2143	TRUE	1509.59	-1.08437
MTAG-37	MMV1577463-01	10 µM	18MVOS059	505	543	611	2934	2533.5	3308	235	229	234			287.964	325.964	393.964	2716.96	2316.46	3090.96	335.964	53.7029	2708.13	387.326	TRUE	3044.09	88.9634
MTAG-38	MMV1577464-01	10 µM	18MVOS059	216.5	209.5	198	2405.5	2055	2642	221	216.5	213			-0.536232	-7.53623	-19.0362	2188.46	1837.96	2424.96	-9.03623	9.34077	2150.46	295.339	TRUE	2141.43	100.422
MTAG-39	MMV1577465-01	0.1 µM	18MVOS059	2181.5	2471	2504	2248.5	1925	2309.5	229.5	231	231			1964.46	2253.96	2286.96	2031.46	1707.96	2092.46	2168.46	177.438	1943.96	206.645	TRUE	4112.43	47.2705
MTAG-42	MMV1577466-01	10 µM	18MVOS059	423.5	430	504	2446	2110	2987	209	203	209			206.464	212.964	286.964	2228.96	1892.96	2769.96	235.464	44.7186	2297.3	442.475	TRUE	2532.76	90.7033
MTAG-43	MMV1577467-01	10 µM	18MVOS059	1718.5	1738	2319	189.5	230.5	233.5	229	215.5	235			1501.46	1520.96	2101.96	-27.5362	13.4638	16.4638	1708.13	341.209	0.797101	24.5832	TRUE	1708.93	0.0466434
MTAG-44	MMV1577468-01	10 µM	18MVOS059	2002	2000	2629	188	213	231	233	216	220			1784.96	1782.96	2411.96	-29.0362	-4.03623	13.9638	1993.3	362.577	-6.36957	21.5948	TRUE	1986.93	-0.320574
MTAG-45	MMV1577469-01	10 µM	18MVOS059	642	699.5	770.5	1863	1595.5	1973	221	203	209			424.964	482.464	553.464	1645.96	1378.46	1755.96	486.964	64.3681	1593.46	194.149	TRUE	2080.43	76.5931
MTAG-46	MMV1577470-01	10 µM	18MVOS059	1790.5	1987	2037	180	216	228.5	230	221	214			1573.46	1769.96	1819.96	-37.0362	-1.03623	11.4638	1721.13	130.304	-8.86957	25.181	TRUE	1712.26	-0.518003
MTAG-47	MMV1577471-01	10 µM	18MVOS059	474	472.5	511	2708.5	2412	2994	223	219.5	199			256.964	255.464	293.964	2491.46	2194.96	2776.96	268.797	21.8079	2487.8	291.017	TRUE	2756.59	90.2489
MTAG-48	MMV1577472-01	0.1 µM	18MVOS059	2702.5	3047	3189.5	639	569	681	255	245	239			2485.46	2829.96	2972.46	421.964	351.964	463.964	2762.63	250.385	412.63	56.5803	TRUE	3175.26	12.9952
MTAG-51	MMV1577473-01	10 µM	18MVOS059	200	202.5	201	1955	1746	2257	200	189	181			-17.0362	-14.5362	-16.0362	1737.96	1528.96	2039.96	-15.8696	1.25831	1768.96	256.907	TRUE	1753.09	100.905
MTAG-52	MMV1577474-01	0.1 µM	18MVOS059	1204.5	1206.5	1404	176.5	202	215	217	202	210			987.464	989.464	1186.96	-40.5362	-15.0362	-2.03623	1054.63	114.608	-19.2029	19.5853	TRUE	1035.43	-1.85459
MTAG-53	MMV1577475-01	10 µM	18MVOS059	388	402	372	2786	2544	2868	223.5	212	215			170.964	184.964	154.964	2568.96	2326.96	2650.96	170.297	15.0111	2515.63	168.456	TRUE	2685.93	93.6597
MTAG-54	MMV1577889-01	0.1 µM	18MVOS059	760	770	884	182	223	218.5	215	204	203			542.964	552.964	666.964	-35.0362	5.96377	1.46377	587.63	68.8864	-9.2029	22.4852	TRUE	578.428	-1.59102
MTAG-55	MMV1577890-01	10 µM	18MVOS059	213	228	209	1574	1306	1718	223	213	216.5			-4.03623	10.9638	-8.03623	1356.96	1088.96	1500.96	-0.369565	10.0167	1315.63	209.087	TRUE	1315.26	100.028
MTAG-56	MMV1578924-01	10 µM	18MVOS059	1238	1190.5	1534	335	315.5	401	225	228	221			1020.96	973.464	1316.96	117.964	98.4638	183.964	1103.8	186.129	133.464	44.8079	TRUE	1237.26	10.787
MTAG-57	MMV636990-03	10 µM	18MVOS059	2163.5	2231	2755	197	229	229.5	247.5	231	236			1946.46	2013.96	2537.96	-20.0362	11.9638	12.4638	2166.13	323.781	1.46377	18.6212	TRUE	2167.59	0.0675296
MTAG-61	MMV637085-03	10 µM	18MVOS059	1294	1303.5	1603	163.5	204	193	215	200.5	186			1076.96	1086.46	1385.96	-53.5362	-13.0362	-24.0362	1183.13	175.723	-30.2029	20.9424	TRUE	1152.93	-2.61967
MTAG-62	MMV637136-04	10 µM	18MVOS059	1590.5	1743	1863.5	183	201	216.5	215	201	194			1373.46	1525.96	1646.46	-34.0362	-16.0362	-0.536232	1515.3	136.812	-16.8696	16.7655	TRUE	1498.43	-1.12582
MTAG-63	MMV637769-04	10 µM	18MVOS059	203	206	197	2405	2068	2505.5	224	218	212			-14.0362	-11.0362	-20.0362	2187.96	1850.96	2288.46	-15.0362	4.58258	2109.13	229.156	TRUE	2094.09	100.718
MTAG-64	MMV637868-03	10 µM	18MVOS059	1959	2116	2095	838	754	776	235.5	247	245			1741.96	1898.96	1877.96	620.964	536.964	558.964	1839.63	85.2311	572.297	43.5584	TRUE	2411.93	23.7278
MTAG-65	MMV639344-03	10 µM	18MVOS059	1657	1871	1898	2187	1904	2243	235	222	228			1439.96	1653.96	1680.96	1969.96	1686.96	2025.96	1591.63	132.039	1894.3	181.726	TRUE	3485.93	54.3413
MTAG-66	MMV688934-04	10 µM	18MVOS059	1685	1738	1909	193.5	225	212	227	226	222			1467.96	1520.96	1691.96	-23.5362	7.96377	-5.03623	1560.3	117.066	-6.86957	15.8298	TRUE	1553.43	-0.44222
MTAG-67	MMV689416-02	10 µM	18MVOS059	1721	1849	1902.5	1042	885	1009.5	229	224	217			1503.96	1631.96	1685.46	824.964	667.964	792.464	1607.13	93.2635	761.797	82.8709	TRUE	2368.93	32.1579
MTAG-72	Fipronil	1 µM	18MVOS059	220	218	205	1383	1144	1540	218.5	211	204			2.96377	0.963768	-12.0362	1165.96	926.964	1322.96	-2.7029	8.14453	1138.63	199.41	TRUE	1135.93	100.238
MTAG-73	DMSO	0.001	18MVOS059	1050.5	1093	1149	168	200	222	218.5	211	210			833.464	875.964	931.964	-49.0362	-17.0362	4.96377	880.464	49.4039	-20.3696	27.1539	TRUE	860.094	-2.36829
MTAG-74	Deltamethrin	1 µM	18MVOS059	401	445	502	2733.5	2456	3289	232	210	213			183.964	227.964	284.964	2516.46	2238.96	3071.96	232.297	50.6392	2609.13	424.161	TRUE	2841.43	91.8246
MTAG-75	MMV003891-04	1 µM	18MVOS059	1101.5	1134	1293	270	286	308	217	216	203			884.464	916.964	1075.96	52.9638	68.9638	90.9638	959.13	102.477	70.9638	19.0788	TRUE	1030.09	6.88906
MTAG-76	MMV1577456-01	1 µM	18MVOS059	948.5	931	1284	3360	2847.5	3956	219	215	205.5			731.464	713.964	1066.96	3142.96	2630.46	3738.96	837.464	198.945	3170.8	554.774	TRUE	4008.26	79.1066
MTAG-77	MMV003975-04	10 µM	18MVOS059	1662.5	1805.5	1998	172.5	215	238	232	238	218	average	217.036	1445.46	1588.46	1780.96	-44.5362	-2.03623	20.9638	1604.96	168.358	-8.53623	33.2303	TRUE	1596.43	-0.534708
MTAG-78	spike in control		18MVOS059	2953	3046	3416.5	3709	3581	4060	5800	6513	6745.5	sd	12.7762	2735.96	2828.96	3199.46	3491.96	3363.96	3842.96	2921.46	245.205	3566.3	248.001	TRUE	6487.76	54.9696
MTAG-12	MMV002231-05	1 µM	19MVOS023	194	200	208.5	4393.5	4940	5234	200	200.5	206.5			-10.2841	-4.28409	4.21591	4189.22	4735.72	5029.72	-3.45076	7.28583	4651.55	426.524	TRUE	4648.1	100.074
MTAG-13	MMV078538-02	1 µM	19MVOS023	2003.5	2192	2471	196	187	212	188	200	205.5			1799.22	1987.72	2266.72	-8.28409	-17.2841	7.71591	2017.88	235.205	-5.95076	12.6623	TRUE	2011.93	-0.295773
MTAG-14	MMV002519-11	1 µM	19MVOS023	241.5	242.5	259.5	188	194.5	209	196	203	206			37.2159	38.2159	55.2159	-16.2841	-9.78409	4.71591	43.5492	10.116	-7.11742	10.751	TRUE	36.4318	-19.5363
MTAG-15	MMV003972-05	1 µM	19MVOS023	1750	1820	2140	195	209	214	197	212	213			1545.72	1615.72	1935.72	-9.28409	4.71591	9.71591	1699.05	207.926	1.71591	9.84886	TRUE	1700.77	0.10089
MTAG-18	MMV004017-06	1 µM	19MVOS023	1667	1776	2023	175	201	204	189	194	212.5			1462.72	1571.72	1818.72	-29.2841	-3.28409	-0.284091	1617.72	182.403	-10.9508	15.9478	TRUE	1606.77	-0.681541
MTAG-20	MMV1501398-02	1 µM	19MVOS023	1372	1482	1791	170.5	193	189.5	175	189	201			1167.72	1277.72	1586.72	-33.7841	-11.2841	-14.7841	1344.05	217.233	-19.9508	12.1072	TRUE	1324.1	-1.50674
MTAG-21	MMV1633823-01	1 µM	19MVOS023	336	343	375.5	3104	3262.5	3591	199	203	216			131.716	138.716	171.216	2899.72	3058.22	3386.72	147.216	21.0772	3114.88	248.396	TRUE	3262.1	95.4871
MTAG-22	MMV1633824-01	1 µM	19MVOS023	2070	2339	2559	579	645	645	183	200	198.5			1865.72	2134.72	2354.72	374.716	440.716	440.716	2118.38	244.909	418.716	38.1051	TRUE	2537.1	16.5037
MTAG-25	MMV1633825-01	1 µM	19MVOS023	1138	1115	1295	182	195	196	180	198.5	195			933.716	910.716	1090.72	-22.2841	-9.28409	-8.28409	978.383	97.9609	-13.2841	7.81025	TRUE	965.098	-1.37645
MTAG-26	MMV1633826-01	1 µM	19MVOS023	2346	2622.5	2880	176	189	204.5	186	201	193			2141.72	2418.22	2675.72	-28.2841	-15.2841	0.215909	2411.88	267.056	-14.4508	14.2683	TRUE	2397.43	-0.60276
MTAG-27	MMV002371-07	1 µM	19MVOS023	2994	3284	3851.5	1135	1274.5	1369.5	190.5	201.5	201.5			2789.72	3079.72	3647.22	930.716	1070.22	1165.22	3172.22	436.169	1055.38	117.952	TRUE	4227.6	24.9641
MTAG-28	MMV1633827-01	1 µM	19MVOS023	404	421	456	208.5	222	215	197	212.5	214.5			199.716	216.716	251.716	4.21591	17.7159	10.7159	222.716	26.5141	10.8826	6.75154	TRUE	233.598	4.65867
MTAG-29	MMV1633828-01	1 µM	19MVOS023	505	553	632	3226	3586	3836	186	191	205			300.716	348.716	427.716	3021.72	3381.72	3631.72	359.049	64.1275	3345.05	306.649	TRUE	3704.1	90.3067
MTAG-30	MMV1633829-01	1 µM	19MVOS023	203	198	207	2466	2749	2814	192	206	213			-1.28409	-6.28409	2.71591	2261.72	2544.72	2609.72	-1.61742	4.50925	2472.05	185.031	TRUE	2470.43	100.065
MTAG-33	MMV1634079-01	1 µM	19MVOS023	2119	2288	2615.5	1091	1173	1285.5	198	204	212			1914.72	2083.72	2411.22	886.716	968.716	1081.22	2136.55	252.431	978.883	97.6478	TRUE	3115.43	31.4204
MTAG-34	MMV1634080-01	1 µM	19MVOS023	2368	2500	3002	174	195	198	190	200	198			2163.72	2295.72	2797.72	-30.2841	-9.28409	-6.28409	2419.05	334.511	-15.2841	13.0767	TRUE	2403.77	-0.63584
MTAG-35	MMV1634081-01	1 µM	19MVOS023	1772.5	1954.5	2240	183	194	209	189	201	211			1568.22	1750.22	2035.72	-21.2841	-10.2841	4.71591	1784.72	235.652	-8.95076	13.0512	TRUE	1775.77	-0.504051
MTAG-36	MMV1634082-01	1 µM	19MVOS023	1388	1435	1622	186	203.5	200	191.5	207	215			1183.72	1230.72	1417.72	-18.2841	-0.784091	-4.28409	1277.38	123.783	-7.78409	9.26013	TRUE	1269.6	-0.613114
MTAG-37	MMV1634083-01	1 µM	19MVOS023	1778.5	1971	2207	197	214	220	206.5	218	222			1574.22	1766.72	2002.72	-7.28409	9.71591	15.7159	1781.22	214.618	6.04924	11.9304	TRUE	1787.27	0.338464
MTAG-38	MMV1634506-01	1 µM	19MVOS023	1599.5	1731	2069.5	183.5	203	203	191.5	202	207			1395.22	1526.72	1865.22	-20.7841	-1.28409	-1.28409	1595.72	242.478	-7.78409	11.2583	TRUE	1587.93	-0.490203
MTAG-39	MMV1634507-01	1 µM	19MVOS023	2216	2459	2797	927	1037	1064	214	226.5	229			2011.72	2254.72	2592.72	722.716	832.716	859.716	2286.38	291.792	805.049	72.5695	TRUE	3091.43	26.0413
MTAG-42	MMV689404-02	1 µM	19MVOS023	1940	2171	2449	1239.5	1332	1434.5	186	192	202			1735.72	1966.72	2244.72	1035.22	1127.72	1230.22	1982.38	254.861	1131.05	97.5427	TRUE	3113.43	36.3281
MTAG-43	MMV689586-02	1 µM	19MVOS023	211	210.5	217	3366	3512	4048	201.5	212	231			6.71591	6.21591	12.7159	3161.72	3307.72	3843.72	8.54924	3.61709	3437.72	359.104	TRUE	3446.27	99.7519
MTAG-44	MMV1794204-01	1 µM	19MVOS023	2480	2642	3274	192	212	218	206	222	216			2275.72	2437.72	3069.72	-12.2841	7.71591	13.7159	2594.38	419.544	3.04924	13.6137	TRUE	2597.43	0.117395
MTAG-45	MMV1794205-01	1 µM	19MVOS023	2407	2626	2971.5	1210.5	1311	1372	191.5	206	205			2202.72	2421.72	2767.22	1006.22	1106.72	1167.72	2463.88	284.603	1093.55	81.5511	TRUE	3557.43	30.7399
MTAG-46	MMV1794206-01	1 µM	19MVOS023	1106.5	1125	1281	1195	1398	1395	204	215	218.5			902.216	920.716	1076.72	990.716	1193.72	1190.72	966.549	95.8545	1125.05	116.346	TRUE	2091.6	53.789
MTAG-47	MMV1794207-01	1 µM	19MVOS023	276.5	298	305.5	2963	3410	3577	187	202.5	208			72.2159	93.7159	101.216	2758.72	3205.72	3372.72	89.0492	15.0527	3112.38	317.462	TRUE	3201.43	97.2185
MTAG-48	MMV1794208-01	1 µM	19MVOS023	2332.5	2600	2907	1034.5	1137	1136	228	246	249			2128.22	2395.72	2702.72	830.216	932.716	931.716	2408.88	287.476	898.216	58.8919	TRUE	3307.1	27.1602
MTAG-51	MMV1794209-01	1 µM	19MVOS023	981	969.5	1113	310	319	349	169	177	184			776.716	765.216	908.716	105.716	114.716	144.716	816.883	79.7376	121.716	20.4206	TRUE	938.598	12.9678
MTAG-52	MMV1794210-01	1 µM	19MVOS023	972	992	1128	183	195	197.5	185	188	200.5			767.716	787.716	923.716	-21.2841	-9.28409	-6.78409	826.383	84.8842	-12.4508	7.75134	TRUE	813.932	-1.52971
MTAG-53	MMV1794211-01	1 µM	19MVOS023	1683	1716	1899	192.5	211	206.5	197	214.5	204			1478.72	1511.72	1694.72	-11.7841	6.71591	2.21591	1561.72	116.357	-0.950758	9.64797	TRUE	1560.77	-0.0609161
MTAG-54	MMV1794212-01	1 µM	19MVOS023	1026	1063	1284	340	377	382.5	179	197	213			821.716	858.716	1079.72	135.716	172.716	178.216	920.049	139.507	162.216	23.1138	TRUE	1082.27	14.9886
MTAG-55	MMV1794213-01	1 µM	19MVOS023	1251	1243	1417.5	582	628	640	196	201	211.5			1046.72	1038.72	1213.22	377.716	423.716	435.716	1099.55	98.5195	412.383	30.6159	TRUE	1511.93	27.2752
MTAG-56	MMV1794214-01	1 µM	19MVOS023	202	214	221	2853.5	2986.5	3310	208	202.5	215			-2.28409	9.71591	16.7159	2649.22	2782.22	3105.72	8.04924	9.60902	2845.72	234.781	TRUE	2853.77	99.7179
MTAG-57	MMV1794215-01	1 µM	19MVOS023	223.5	219	236	2432.5	2542	2856	211	219	227.5			19.2159	14.7159	31.7159	2228.22	2337.72	2651.72	21.8826	8.80814	2405.88	219.825	TRUE	2427.77	99.0987
MTAG-61	MMV1794216-01	1 µM	19MVOS023	1194	1274	1558	216	230	240	179	198	206			989.716	1069.72	1353.72	11.7159	25.7159	35.7159	1137.72	191.29	24.3826	12.0554	TRUE	1162.1	2.09815
MTAG-62	MMV1794217-01	1 µM	19MVOS023	2178	2390	2668	350.5	399	406	187	201	197			1973.72	2185.72	2463.72	146.216	194.716	201.716	2207.72	245.74	180.883	30.2255	TRUE	2388.6	7.57275
MTAG-63	MMV002471-06	1 µM	19MVOS023	1906	2048	2274	184	197.5	199	188	197.5	219			1701.72	1843.72	2069.72	-20.2841	-6.78409	-5.28409	1871.72	185.591	-10.7841	8.26136	TRUE	1860.93	-0.5795
MTAG-64	MMV673126-04	1 µM	19MVOS023	1148.5	1146.5	1283	2400	2769	2746	222	232.5	238			944.216	942.216	1078.72	2195.72	2564.72	2541.72	988.383	78.2374	2434.05	206.723	TRUE	3422.43	71.1205
MTAG-65	DMSO	0.001	19MVOS023	2323	2503	2786.5	390	438	435.5	208.5	225	221			2118.72	2298.72	2582.22	185.716	233.716	231.216	2333.22	233.668	216.883	27.0201	TRUE	2550.1	8.50487
MTAG-66	deltamethrin	1 µM	19MVOS023	258	271	275	2850	3175	3442	205	206	215			53.7159	66.7159	70.7159	2645.72	2970.72	3237.72	63.7159	8.88819	2951.38	296.473	TRUE	3015.1	97.8868
MTAG-67	DMSO	0.001	19MVOS023	2045.5	2141.5	2347.5	776	911	870	206	217	224			1841.22	1937.22	2143.22	571.716	706.716	665.716	1973.88	154.303	648.049	69.2122	TRUE	2621.93	24.7165
MTAG-72	Fipronil	1 µM	19MVOS023	199.5	201	208	1637	1754	1910	195.5	215	210.5			-4.78409	-3.28409	3.71591	1432.72	1549.72	1705.72	-1.45076	4.53689	1562.72	136.963	TRUE	1561.27	100.093
MTAG-77	MMV027339-03	1 µM	19MVOS023	1941	2156	2443	770	877	887.5	206	211	222	average	204.284	1736.72	1951.72	2238.72	565.716	672.716	683.216	1975.72	251.859	640.549	65.0199	TRUE	2616.27	24.4833
MTAG-78	spike in control		19MVOS023	2975	3102	3529	4183	4606	4916	5704	6437	6847	sd	13.9832	2770.72	2897.72	3324.72	3978.72	4401.72	4711.72	2997.72	290.222	4364.05	367.949	TRUE	7361.77	59.2799
MTAG-12	MMV002231-05	0.1 µM	19MVOS032	294	314	303	1431	1597	1652	350	340	330.5			-59.4407	-39.4407	-50.4407	1077.56	1243.56	1298.56	-49.7741	10.0167	1206.56	115.052	TRUE	1156.79	104.303
MTAG-13	MMV078538-02	10 µM	19MVOS032	717	803	821	311	313	328	355	357	333			363.559	449.559	467.559	-42.4407	-40.4407	-25.4407	426.893	55.5818	-36.1074	9.29157	TRUE	390.785	-9.23971
MTAG-15	MMV003972-05	10 µM	19MVOS032	435	473	475	802	851	925	352.5	364	334			81.5593	119.559	121.559	448.559	497.559	571.559	107.559	22.5389	505.893	61.922	TRUE	613.452	82.4666
MTAG-18	MMV004017-06	10 µM	19MVOS032	667	684.5	723	395	386	391	339	351	328			313.559	331.059	369.559	41.5593	32.5593	37.5593	338.059	28.6487	37.2259	4.50925	TRUE	375.285	9.91937
MTAG-20	MMV1501398-02	10 µM	19MVOS032	399.5	409	430.5	492	486	531.5	332.5	338	316.5			46.0593	55.5593	77.0593	138.559	132.559	178.059	59.5593	15.8824	149.726	24.7201	TRUE	209.285	71.5416
MTAG-21	MMV1633823-01	0.1 µM	19MVOS032	358	365	375	972	1084.5	1130.5	371	375	349			4.55926	11.5593	21.5593	618.559	731.059	777.059	12.5593	8.544	708.893	81.5419	TRUE	721.452	98.2592
MTAG-22	MMV1633824-01	10 µM	19MVOS032	842	982	956	598.5	669	658	348.5	355	333			488.559	628.559	602.559	245.059	315.559	304.559	573.226	74.467	288.393	37.9287	TRUE	861.619	33.471
MTAG-25	MMV1633825-01	10 µM	19MVOS032	484	508.5	519	307	307	307	357	355	332			130.559	155.059	165.559	-46.4407	-46.4407	-46.4407	150.393	17.9606	-46.4407	0	TRUE	103.952	-44.6752
MTAG-26	MMV1633826-01	10 µM	19MVOS032	1073	1189	1192	325	330	327	348	352	336.5			719.559	835.559	838.559	-28.4407	-23.4407	-26.4407	797.893	67.8552	-26.1074	2.51661	TRUE	771.785	-3.38273
MTAG-27	MMV002371-07	10 µM	19MVOS032	1275	1449.5	1500	322	320	318.5	343	352	333			921.559	1096.06	1146.56	-31.4407	-33.4407	-34.9407	1054.73	118.058	-33.2741	1.75594	TRUE	1021.45	-3.25753
MTAG-28	MMV1633827-01	10 µM	19MVOS032	339	336	348	311	316	319	344	358	340			-14.4407	-17.4407	-5.44074	-42.4407	-37.4407	-34.4407	-12.4407	6.245	-38.1074	4.04145	FALSE
MTAG-29	MMV1633828-01	0.1 µM	19MVOS032	334	336	336.5	665	687	721	352	357	327			-19.4407	-17.4407	-16.9407	311.559	333.559	367.559	-17.9407	1.32288	337.559	28.2135	TRUE	319.619	105.613
MTAG-30	MMV1633829-01	0.1 µM	19MVOS032	306	316	318.5	796	822	847.5	341.5	358.5	338			-47.4407	-37.4407	-34.9407	442.559	468.559	494.059	-39.9407	6.61438	468.393	25.7504	TRUE	428.452	109.322
MTAG-33	MMV1634079-01	10 µM	19MVOS032	900	990	1043	337.5	327	346.5	359	364.5	339			546.559	636.559	689.559	-15.9407	-26.4407	-6.94074	624.226	72.2934	-16.4407	9.75961	TRUE	607.785	-2.70502
MTAG-34	MMV1634080-01	10 µM	19MVOS032	802	853	876.5	321	304	315	350	354	324			448.559	499.559	523.059	-32.4407	-49.4407	-38.4407	490.393	38.0865	-40.1074	8.62168	TRUE	450.285	-8.90711
MTAG-35	MMV1634081-01	10 µM	19MVOS032	641	661	688	735	698	808.5	337	354	328			287.559	307.559	334.559	381.559	344.559	455.059	309.893	23.5867	393.726	56.2457	TRUE	703.619	55.9573
MTAG-36	MMV1634082-01	10 µM	19MVOS032	566	635.5	611	323	317	322	343	367	328			212.559	282.059	257.559	-30.4407	-36.4407	-31.4407	250.726	35.2503	-32.7741	3.21455	TRUE	217.952	-15.0373
MTAG-37	MMV1634083-01	10 µM	19MVOS032	599	644.5	672	354	361.5	365	369.5	380	354			245.559	291.059	318.559	0.559259	8.05926	11.5593	285.059	36.868	6.72593	5.61991	TRUE	291.785	2.3051
MTAG-38	MMV1634506-01	10 µM	19MVOS032	325	336.5	321	935	1020.5	1073	358	368	337			-28.4407	-16.9407	-32.4407	581.559	667.059	719.559	-25.9407	8.04674	656.059	69.6545	TRUE	630.119	104.117
MTAG-39	MMV1634507-01	10 µM	19MVOS032	817	926.5	901.5	341	333	344	377	383	367			463.559	573.059	548.059	-12.4407	-20.4407	-9.44074	528.226	57.381	-14.1074	5.68624	TRUE	514.119	-2.744
MTAG-42	MMV689404-02	10 µM	19MVOS032	888.5	951	1041	312	306	309	341	355	323.5			535.059	597.559	687.559	-41.4407	-47.4407	-44.4407	606.726	76.6621	-44.4407	3	TRUE	562.285	-7.90359
MTAG-43	MMV689586-02	0.1 µM	19MVOS032	368.5	361	368	1292	1289.5	1467	358	364	342			15.0593	7.55926	14.5593	938.559	936.059	1113.56	12.3926	4.19325	996.059	101.766	TRUE	1008.45	98.7711
MTAG-44	MMV1794204-01	10 µM	19MVOS032	581.5	577.5	624.5	465	448	497	357	371	342			228.059	224.059	271.059	111.559	94.5593	143.559	241.059	26.0576	116.559	24.8797	TRUE	357.619	32.5932
MTAG-45	MMV1794205-01	10 µM	19MVOS032	1012.5	1077	1138	325	318.5	329.5	357	373	335			659.059	723.559	784.559	-28.4407	-34.9407	-23.9407	722.393	62.7581	-29.1074	5.53022	TRUE	693.285	-4.19848
MTAG-46	MMV1794206-01	0.1 µM	19MVOS032	473	512	507	328	335.5	333	370.5	380	359			119.559	158.559	153.559	-25.4407	-17.9407	-20.4407	143.893	21.2211	-21.2741	3.81881	TRUE	122.619	-17.3498
MTAG-47	MMV1794207-01	0.1 µM	19MVOS032	537.5	575.5	575	392	388	394	364	370	343			184.059	222.059	221.559	38.5593	34.5593	40.5593	209.226	21.7964	37.8926	3.05505	TRUE	247.119	15.3338
MTAG-48	MMV1794208-01	10 µM	19MVOS032	920	1038	1075	341	331.5	357.5	387	393.5	381			566.559	684.559	721.559	-12.4407	-21.9407	4.05926	657.559	80.9506	-10.1074	13.1561	TRUE	647.452	-1.56111
MTAG-51	MMV1794209-01	10 µM	19MVOS032	487.5	501.5	533	287.5	275	285.5	318	320	301			134.059	148.059	179.559	-65.9407	-78.4407	-67.9407	153.893	23.3041	-70.7741	6.71441	TRUE	83.1185	-85.1484
MTAG-52	MMV1794210-01	10 µM	19MVOS032	409	426.5	429	301	305.5	306	340.5	355	313			55.5593	73.0593	75.5593	-52.4407	-47.9407	-47.4407	68.0593	10.8972	-49.2741	2.75379	TRUE	18.7852	-262.303
MTAG-53	MMV1794211-01	10 µM	19MVOS032	325.5	328	330	1069	1250	1198	354	374	334			-27.9407	-25.4407	-23.4407	715.559	896.559	844.559	-25.6074	2.25462	818.893	93.1898	TRUE	793.285	103.228
MTAG-54	MMV1794212-01	10 µM	19MVOS032	471	497	518	319	308	311	346.5	360	330.5			117.559	143.559	164.559	-34.4407	-45.4407	-42.4407	141.893	23.5443	-40.7741	5.68624	TRUE	101.119	-40.3231
MTAG-55	MMV1794213-01	10 µM	19MVOS032	790.5	840	881.5	411	400	430.5	355	363	349			437.059	486.559	528.059	57.5593	46.5593	77.0593	483.893	45.5586	60.3926	15.4461	TRUE	544.285	11.0958
MTAG-56	MMV1794214-01	0.1 µM	19MVOS032	354.5	370.5	358	830	841	898	375	383	360			1.05926	17.0593	4.55926	476.559	487.559	544.559	7.55926	8.4113	502.893	36.5011	TRUE	510.452	98.5191
MTAG-57	MMV1794215-01	0.1 µM	19MVOS032	718	762	817	404	415.5	432	379	396	366			364.559	408.559	463.559	50.5593	62.0593	78.5593	412.226	49.6017	63.7259	14.0742	TRUE	475.952	13.3892
MTAG-61	MMV1794216-01	10 µM	19MVOS032	488.5	513	541	320	323.5	329.5	342	350	332.5			135.059	159.559	187.559	-33.4407	-29.9407	-23.9407	160.726	26.2694	-29.1074	4.80451	TRUE	131.619	-22.115
MTAG-62	MMV1794217-01	10 µM	19MVOS032	313	319.5	311	699	777	781	351	357	335			-40.4407	-33.9407	-42.4407	345.559	423.559	427.559	-38.9407	4.4441	398.893	46.2313	TRUE	359.952	110.818
MTAG-63	MMV002471-06	10 µM	19MVOS032	579	621.5	613	318	319.5	327	357	361	335			225.559	268.059	259.559	-35.4407	-33.9407	-26.4407	251.059	22.4889	-31.9407	4.82183	TRUE	219.119	-14.5769
MTAG-64	MMV673126-04	0.1 µM	19MVOS032	619	684.5	653	333	336	351.5	377	390	358.5			265.559	331.059	299.559	-20.4407	-17.4407	-1.94074	298.726	32.758	-13.2741	9.92891	TRUE	285.452	-4.6502
MTAG-65	MMV002519-11	10 µM	19MVOS032	390.5	395	396	806	932.5	902	377	384	362			37.0593	41.5593	42.5593	452.559	579.059	548.559	40.3926	2.92973	526.726	66.0158	TRUE	567.119	92.8776
MTAG-66	deltamethrin	1 µM	19MVOS032	338	339	344	1085.5	1113	1152	369	377	351			-15.4407	-14.4407	-9.44074	732.059	759.559	798.559	-13.1074	3.21455	763.393	33.4153	TRUE	750.285	101.747
MTAG-67	DMSO	0.001	19MVOS032	775	836	864.5	338	333	335.5	366	384	350			421.559	482.559	511.059	-15.4407	-20.4407	-17.9407	471.726	45.7229	-17.9407	2.5	TRUE	453.785	-3.95358
MTAG-72	MMV002519-11	1 µM	19MVOS032	412	440	447	323.5	329	336	351.5	361	340			58.5593	86.5593	93.5593	-29.9407	-24.4407	-17.4407	79.5593	18.5203	-23.9407	6.26498	TRUE	55.6185	-43.0445
MTAG-73	Fipronil	1 µM	19MVOS032	305	309.5	317	527	547	545	343	342	332.5			-48.4407	-43.9407	-36.4407	173.559	193.559	191.559	-42.9407	6.06218	186.226	11.0151	TRUE	143.285	129.969
MTAG-74	MMV002519-11	0.1 µM	19MVOS032	893	927	1013	315.5	312	323	349	374.5	339.5			539.559	573.559	659.559	-37.9407	-41.4407	-30.4407	590.893	61.8493	-36.6074	5.61991	TRUE	554.285	-6.60444
MTAG-75	DMSO	0.005	19MVOS032	605	682	670	342	339	345.5	351.5	363	335			251.559	328.559	316.559	-11.4407	-14.4407	-7.94074	298.893	41.4287	-11.2741	3.2532	TRUE	287.619	-3.9198
MTAG-77	MMV027339-03	10 µM	19MVOS032	600	650.5	654	348	335	342.5	384	379	366.5	average	353.441	246.559	297.059	300.559	-5.44074	-18.4407	-10.9407	281.393	30.2173	-11.6074	6.52559	TRUE	269.785	-4.30246
MTAG-78	spike in control		19MVOS032	1007.5	1092.5	1124.5	1482.5	1641	1734	2518	2863	3240.5	sd	18.2159	654.059	739.059	771.059	1129.06	1287.56	1380.56	721.393	60.4676	1265.73	127.164	TRUE	1987.12	63.6965

## Sheet: Fig 3D
	% viability
Concentration (log M)	fipronil		deltamethrin		chlorfenapyr		fluralaner		abamectin		vaniliprole		spinetoram
-5	0	0
-5.9	0	0
-6.7	0	0
-7.6	98.3	98.4
-8.4	98.1	97.8
-9.3	98.1	92.7
-10.1	96.7	100
-11	96.9	97.3
-6			0	1.9
-6.9			66.7	86.4
-7.7			92.7	96.7
-8.6			98.5	98.2
-9.4			96.4	100
-10.3			98.2	94.3
-5					0	0
-5.7					95.8	98.1
-6.5					97.9	100
-7.2					95.8	96.3
-8					100	100
-8.7					100	91.7
-9.5					92.3	100
-10.2					98.2	91.7
-11					100	96
-6							0	0
-6.5							0	0
-7							0	0
-7.5							90	89
-8							96	85
-6									0
-6.5									0
-7									0
-7.5									3.4
-8									18.5
-8.5									50
-9									93.8
-9.5									100
-10									96.5
-5												0		0
-5.5												0		0
-6												6		0
-6.5												6		0
-7												86		0
-7.5												97		79
-8												96		92
-8.5												88		93
-9												97		92

## Sheet: Fig 4A
16ASTU036	16ASTU050	16ASTU050_1	16ASTU051_2	16MVOS038	16ASTU053	16MVOS042	16MVOS043	17MVOS004
151	34	43	194	498	4	145	1921	5
649	7	6	743	101	35	169	5466	4
94	13	71	124	1115	4	12	5098	309
11	59	167	775	166	1152	49	801	11
8	6	5	740	763	885	46	3955	142
432	6	250	5	4	20	5	1211	5
185	7	625	4	4	247	140	2700	5
135	4	8	2	1998	28	3	4201	226
7	43	6	109	4	6	1496	2695	95
8	9	10	210	4	4	1575	8	5
10	48	4	516	5	952	1191	5	1338
300	130	350	101	2754	1237	1	577	2
171	91	3	75	2078	96	1	113	674
109	6	102	6	3	1262	3	104	4
276	114	329	69	2327	407	2446	4	137
468	10	3	3	1318	5115	500	5	114
131	5	6	61	1053	1392	5	4	673
567	6	7	6	802	1313	4	491	147
167	6	30	131	863	2639	28	9785	176
190	8	9	5	80	112	5	462	287
352	8	35	266	1227	156	3	88	60
9	25	10	273	5	6	1	2590	5
134	5	11	48	91	467	1	697	3
100	62	4	177	7	1875	5	1160	8
426	13	3	2	3	554	3	5726	43
129	5	7	1054	2178	50	715	1928	1630
5	6	68	20	1537	1768	4	255	41
12	131	4	1	1003	752	5	3	330
271	589	3	95	5747	616	3	2	1119
77	9	3	197	5	43	877	91	466
34	5	22	1	261	3	346	321	36
43	5	148	3	69	407	3	4	1121
2	3	284	326	3612	5	349	6	430
56	5	5	310	1	1994	1	1715	1329
666	4	4	318	800	593	2	1388	181
26	5	435	64	499	114	2	883	3
23	225	338	7	858	1380	4	3488	617
30	4	6	3	2581	160	399	6	2540
269	4	3	50	2	4	2	1713	4
181	11	645	640	4593	33	4	6	347
210	39	133	379	428	167	2	6	5
1105	2	5	85	2	17	2	3307	3
7	5	165	12	5	48	2	2002	7
150	6	10	85	45	1107	3	587	401
56	7	5	3	81	1783	4	161	1253
103	7	7	353	443	1041	652	3	342
736	5	5	197	383	1628	120	2400	3
412	4	33	3	4	6	3	4	4
28	6	5	4	205	2764	3	7559	373
697	6	4	503	12	3118	5	381	155
506	5	4	353	462	273	4	5816	1660
160	5	11	483	1023	49	62	38	3
28	5	6	305	330	6	309	658	4
102	130	3	937	5	3500	5	3006	5
133	5	5	28	406	133	16	1010	1709
50	2	4	82	4	3	381	963	188
111	58	9	5	3	6	3	4	573
17	6	5	5	2831	677	1568	3529	475
3	58	5	2256	69	470	1832	814	3
69	214	556	167	250	4	745	713	3
8	7	254	675	2	2	603	1372	871
158	19	40	14	4088	4	50	561	5
174	5	3	871	2069	428	2	3	4
6	44	31	128	629	1133	699	4	142
4	3	46	322	512	456	166	4530	4
6	24	22	268	4	1153	649	3436	50
68	6	18	3	1949	5	3	5	394
232	6	4	69	6	131	147	527	3
6	4	6	504	6	172	3	986	80
4	6	285	179	1	2491	81	712	1058
256	70	3	237	1062	3	990	1900	5
134	4	16	502	3	16	2	2804	701
322	4	4	1209	47	2858	224	902	4
4	4	3	1289	4	930	1476	378	179
287	30	2	762	120	3044	3	4014	394
892	26	3	175	55	2	62	2303	931
103	3	229	1047	236	1206	3	3	124
213	222	5	73	3	5	154	481	1632
119	4	3	983	1161	2798	685	1866	6
84	3	4	190	4	930	3	1606	4
48	6	3	123	3	296	5	1090	4
83	5	5	32	2	982	2	109	1010
486	5	298	3	582	899	571	3737	5
490	3	600	247	2	44	4	4399	1553
384	3	343	3	2486	17	2	1529	37
385	5	5	3	4	4807	3	3	3
174	4	3	651	1287	385	3	4348	4
11	4	6	186	91	77	3	805	259
197	37	362	1285	217	316	185	3	5
160	5	3	24	108	614	3	3683	191
162	4	4	4	145	478	2	5	5
34	4	5	30	532	85	1931	3509	3
235	4	3	130	3	4790	3	5818	2044
47	6	404	10	4	1585	1681	3	1281
252	139	320	2	1148	5	4	400	175
336	5	5	41	2703	419	5	3012	1364
245	7	584	1662	474	3	4	1957	325
327	9	253	500	3	11	4	2924	468
149	8	1587	5	4	158	3	8168	5
10	8	59	276	4	468	31	745	7
365	32	83	488	4	28	208	7947	3
114	7	91	657	5	53	4	449	3233
7	7	6	151	1176	7	4	6582	6
7	6	7	691	2403	1619	2	578	1780
9	2	189	9	4	359	3	225	566
73	149	8	341	6	1223	2	301	226
182	7	51	53	66	128	600	489	82
162	12	213	325	5558	1	172	5429	5
10	7	7	5	246	4	5	3	4
4	4	3	564	62	5	3	430	4
6	5	41	296	711	172	3	5	3
187	8	81	32	3	684	451	7	2
32	87	254	27	4694	427	182	2584	1437
307	6	4	129	2	255	848	2515	792
459	6	242	314	3	446	4	4	624
447	5	6	4	3	484	77	970	782
7	158	11	698	4	111	4	2477	681
11	27	10	975	7	3	2	1193	327
310	48	7	3	2493	664	46	5	5
200	42	5	195	2	319	3	7623	39
8	5	7	1307	3982	618	3	4849	7
146	4	5	2	2474	745	173	2	6
287	7	5	1356	4922	401	2	1442	1511
430	4	27	3	4	5	3	59	189
9	4	24	148	1025	34	3	3	86
78	5	217	4	114	702	1	5	4
3	5	5	255	1769	836	1182	3	112
44	4	4	208	5	6	4	506	262
117	117	1068	3	57	9	1605	897	609
374	5	8	39	1109	963	3	8621	5
271	35	57	812	5	2345	502	5	3
73	4	6	6	63	156	347	1549	42
411	13	43	5	4	636	63	1898	4
84	4	4	5	693	70	4	206	328
320	6	33	4	1614	162	2	1990	60
226	32	153	37	3	1000	279	4422	4
85	7	157	476	123	1098	3	2689	6
69	12	490	357	1347	1291	116	1818	1767
21	5	5	4	904	96	2	5	31
1311	6	6	626	4506	131	934	2004	71
242	6	478	157	1791	440	7	3	6
32	112	542	53	5	1091	3	4	6
33	3	2	474	1981	163	154	3	5
341	5	454	290	3	3568	4	3910	8
572	72	295	5	3871	102	2	6	3
203	365	12	720	7	7	134	3400	4
41	315	4	2	283	553	149	180	153
56	169	687	68	11077	2035	143	3882	5
50	6	19	801	3837	1436	4	1656	804
49	4	6	872	338	107	3	833	706
4	4	6	337	1714	4	2	3	3
137	23	238	40	3	140	2	148	3
236	6	6	148	1153	77	2	2	1085
8	26	5	4	1515	11	3	3162	2706
432	5	2	222	5	1950	295	5	1082
60	9	7	460	2164	1621	5	1363	629
239	5	4	95	772	233	2	1763	8
386	5	4	375	1171	61	37	733	182
113	8	107	55	2	3	2	5	2
56	6	5	4	68	272	278	102	3
389	7	75	754	4	47	3	4	128
13	6	4	809	3	252	3	2569	6
59	5	5	14	162	853	2	5329	7
5	3	69	652	2989	598	260	1505	183
5	8	1143	1002	481	321	1751	193	129
398	45	61	186	1051	559	255	4	2
3	67	3	119	1143	298	3	4	58
531	32	4	3	8015	3	6	2696	4
518	65	5	35	159	34	3	316	76
132	4	7	341	3	340	271	1463	1876
62	3	29	2	4262	2	353	4	1459
969	362	6	119	3	13	3	788	2
549	4	60	123	6255	163	100	3236	2
271	5	16	24	3	617	68	83	1296
96	22	737	588	1257	244	4	3	1809
380	3	5	7	3	21	4	1192	176
253	2	3	21	2	224	110	5	316
46	5	102	921	4	305	3	3	5
248	4	10	725	30	2467	4	1523	467
7	3	6	602	784	3	3	3	7
454	72	2	3	2	1630	1691	2	2
74	121	433	198	681	3	191	1819	286
292	5	7	248	2273	97	53	1377	2
183	665	638	4	63	733	29	433	3
138	9	5	4	405	1393	33	4	419
646	34	135	3	3221	1630	4	1817	451
220	5	3	484	3	2800	4	1934	1309
52	100	4	4	4	1439	6	114	1588
50	7	2	269	3	856	2458	105	4
203	35	604	4	50	160	5	1	4
5	410	71	67	3	1294	239	702	5
60	7	5	141	5073	1904	3	510	4
199	6	7	48	5407	3021	4	1822	6
592	761	15	63	7	51	2	3162	7
483	97	10	418	580	3941	3	982	538
443	6	7	177	7	2	4329	4	149
394	6	8	96	431	1741	1227	497	5
6	8	481	122	3013	2	3	4	1104
370	7	53	137	1903	7669	6	183	5
28	5	371	892	5	4	1586	2	6
207	8	191	6	338	4	60	6129	55
183	6	7	1093	4	4651	1649	16	116
1403	4	103	130	4	1190	1545	211	415
746	7	25	250	4263	125	162	2377	11
8	54	4	156	3255	2151	223	5	2
68	9	8	5	3	483	2	1471	547
7	5	5	109	853	576	1257	2000	5
164	14	8	55	2	4	4	957	127
88	6	64	708	52	573	2	1471	674
149	8	3	8	831	6	159	881	4
100	7	5	201	4	1536	2013	1263	53
8	4	716	133	5006	6	4	249	362
697	75	7	53	4	6	4	1207	2
264	6	5	401	3	1207	71	1082	3
112	19	5	4	165	571	537	2023	58
100	35	4	7	1291	375	2	8	7
7	19	118	1089	3	863	1	78	524
4	49	93	37	5	9	404	7	3
7	5	7	495	4	5	678	5	633
362	166	5	1825	213	2276	797	3008	381
163	4	583	687	127	966	2588	150	802
12	15	6	2	57	4	3	425	32
477	6	370	168	3	4	3	4	460
6	16	378	237	794	4268	272	5	424
163	4	489	3	218	5	209	1795	253
15	6	32	266	92	3632	256	1048	4
176	4	119	5	3878	2286	91	2298	7
6	62	405	4	2308	463	2	1765	238
306	5	331	626	578	611	3	482	3
36	10	3	2	2	1317	425	4	3
41	4	409	1572	2952	44	123	1307	4
79	278	5	18	4	5	2	7	6
150	6	96	351	3340	6	3	6668	54
384	6	375	233	20	648	3	256	289
230	5	7	60	2135	903	3	579	4
167	4	28	243	2997	1707	1897	1097	2
27	3	129	166	545	1426	3	5	675
169	9	1021	3	208	1314	172	4129	279
258	4	659	427	6	7	1257	373	121
148	6	26	805	1252	4	1	6	782
93	217	235	264	4	484	141	2408	569
82	5	529	1501	8	17	3	161	259
218	14	4	616	323	1135	566	787	562
106	5	18	1638	6	1740	333	3195	70
222	6	47	229	5	251	3	986	2047
526	6	137	849	1244	3	1	535	945
2	6	155	4	844	77	4	642	4
45	4	100	3	2538	368	3	1285	1598
273	5	6	879	810	3	71	657	662
329	3	4	356	481	3	4	1810	164
104	254	5	560	1697	63	2	3702	184
674	3	536	1647	1202	2	816	933	3169
105	4	47	56	2905	3	2957	1470	902
19	5	154	48	721	1417	3	1739	694
69	25	226	516	127	1931	3	6	1044
677	3	76	123	1261	3	3	2032	3
22	83	7	273	2	174	745	1053	6
86	3	1064	517	6	191	774	17	6
6	6	5	209	4	233	4	2049	4
49	76	6	405	1383	245	370	700	5
5	58	2	462	1008	1353	557	7947	152
181	126	458	166	5	5487	2	11	5
6	4	366	63	1552	220	2277	1251	183
7	2	93	107	1755	320	2771	6	685
294	4	1700	1292	56	925	2	2674	380
437	3	4	656	457	1883	520	4656	67
8	7	6	319	1549	1770	3	386	6
106	3	53	67	20	3	3	4320	3
356	14	4	3	3531	4	1001	97	6
44	6	11	128	4421	1104	305	19	4
462	12	4	475	350	4	2	3	6
294	73	6	3	283	1652	2	5	3
311	32	18	4	1477	5	4	3	503
233	6	89	994	444	675	24	4	1608
163	8	402	277	3	97	2	1028	1315
85	5	438	230	4	3421	3	5505	6
569	4	59	118	2	5	377	2802	538
731	6	5	239	43	4	627	1736	252
47	153	123	3	479	3005	5	2	114
147	211	3	797	3	118	21	661	5
579	64	12	12	4	966	303	318	121
339	57	409	378	953	624	197	1241	130
215	561	361	3	3	2395	163	43	222
219	11	182	456	5	366	146	3	152
9	9	5	221	455	454	3	977	278
404	107	73	2	5	75	40	3276	3
62	8	26	3	5	501	4	2248	2
9	16	127	335	407	1014	2008	3182	818
411	77	101	715	2	2470	3	6901	375
209	7	741	678	3	2565	3	2508	27
8	43	160	186	4	278	4	2085	345
61	7	150	368	4	500	2	23	230
583	7	7	187	56	1144	2	1281	518
429	238	136	849	6	620	24	968	280
150	21	353	194	3502	48	34	1639	7
8	5	5	69	601	4	4	4	572
395	5	134	88	3	408	3	1625	781
325	7	161	869	180	3	261	1418	323
7	6	821	8	4	1653	3	2901	7
109	6	20	456	279	3	5	6	2636
102	17	114	63	2171	116	3	2797	3
11	7	6	15	4	66	1196	3	371
68	27	135	492	194	2967	2	3809	4
9	8	453	139	4	4401	3	592	5
11	7	772	935	4	3171	27	829	615
7	7	6	315	620	102	3	4	8
6	29	167	698	453	5	2	4366	3
5	4	7	730	555	126	3	613	4
203	5	139	8	1339	63	5	4	127
7	4	6	425	288	5	279	7135	1494
17	44	5	7	6	504	97	1195	136
80	35	270	854	55	1328	5	4	136
168	25	5	282	2	165	2	3742	3
670	5	182	14	6381	434	2	4	2
210	6	5	7	2795	1750	379	666	310
212	5	102	419	747	1774	2	2264	1130
435	7	77	376	49	1032	3	1573	4
5	5	30	209	2107	898	1075	3	536
5	6	7	8	2	1128	3	1728	7
4	6	52	194	618	880	2	1954	604
206	6	117	199	53	1316	1495	1539	1464
303	5	234	5	2117	1038	2	837	968
79	5	540	217	4	225	88	4295	165
219	8	821	485	96	4	4	562	270
5	4	6	288	344	1929	28	1468	432
168	6	562	151	4	42	6	3	2087
187	8	742	741	442	6	5	96	994
71	44	86	219	2098	948	199	6	303
1207	5	93	274	2	114	4251	609	6
33	2	4	551	2	6031	1	139	213
4	7	298	4	1	154	3	1303	1801
264	15	259	4	4	768	3	2549	5
630	3	50	3	4	644	2	597	90
6	5	413	3	3	228	3	502	4
397	301	5	431	816	3	4	659	476
710	3	7	198	2	8	101	1817	227
406	7	4	483	5	563	2	4	4
55	88	6	7	1667	658	211	5315	295
203	3	68	788	1088	2512	4	22	3
136	4	102	5	2285	1139	376	3	972
494	83	6	650	2	3	3	744	4
6	394	3	461	6	223	2	2713	6
258	86	4	336	411	212	94	2355	789
34	4	480	691	721	1266	129	3770	601
116	73	21	845	956	179	217	3	778
86	6	39	6	4	20	3	3	5
268	197	105	194	499	23	3	1816	3
122	10	59	3	470	2179	9	3425	1049
160	8	8	88	421	2089	54	1475	524
334	4	33	221	5463	1437	43	2682	5
127		5	143	405	44	17	3562	3
24		24	133	1845	738	5	1565	420
5		195	3	1082	1437	2	6997	4
755		840	65	44	2061	4	461	2554
485		86	2	3	1721	4	3	1171
34		7	4	2265	845	78	4	17
239		4	469	6	606	4	4137	2300
2		7	5	1060	61	3	725	536
263		8	359	241	4	3	2	1049
5		75	14	2	37	54	1354	7
5		379	152	125	6	4	2188	302
6		243	171	164	3	3	2951	4
201		1086	4	2491	71	3	1722	474
254		81	429	3	2	42	2679	366
196		5	86	2286	25	4	5	3
299		5	4	84	1549	642	4602	502
34		4	277	1032	691	3	5	322
259		6	415	914	1201	4	323	1312
143		67	606	760	2771	2	228	3
262		3	1255	336	2	23	5	4
32		163	1133	3	3920	3	1710	227
138		3	165	286	3216	142	521	2
8		1038	155	1961	926	3	2595	2273
		4	799	3	701	4	4	53
		35	699	403	836	1	773	3
		2	726	399	310	541	1792	442
		16	12	2	3	162	5196	230
		1339	450	4	429	593	5	2318
		806	25	1557	4	3	497	4
		193	173	3	1264	3	6280	3
		26	14	251	5	3	867	3
		506	4	1439	4261	99	4	237
		599	492	486	3039	8	4077	1707
		7	644	3	695	4	8257	558
		246	332	3	866	28	3178	1216
		128	6	1677	852	109	4527	8
		6	920	3371	451	125	177	5
		7	1824	4256	1315	5	3	6
		7	970	87	900	4	4	5
		8	293	445	142	3	1275	73
		233	7	4	206	57	662	3
		207	735	4	866	168	556	230
		5	423	3	44	3	2191	157
		6	615	506	17	5	2866	156
		275	139	63	37	298	2453	5
		7	1908	2	5	2	5	344
		83	660	531	328	6	2741	364
		8	505	2021	10	14	1605	2310
		4	5	49	28	63	2051	534
		145	34	1157	3	412	3	139
		4	141	646	3	3	5	7
		164	329	1568	4	3	2164	5
		297	700	4	2357	32	4	1563
		19	2535	39	2669	4	394	6
		818	7	72	260	319	3930	6
		96	4	1327	33	4	1896	6
		7	513	142	158	5	4583	53
		65	72	656	4	3	1540	6
		259	2280	3445	3226	2060	3221	4
		466	212	3	898	60	690	5
		336	256	2490	793	156	6479	6
		9	1013	47	684	3	73	194
		30	274	499	826	4	107	5
		1504	176	60	1415	2	2098	44
		7	160	5711	3	3	2097	665
		243	9	952	270	56	774	117
		40	960	4	5	281	3525	115
		22		2816	956	3	88	7
		930		135	4	45	3446	3
		4		3	4	4	928	2
		10		82	24	589	5641	159
		227		3	1109	4	3806	4
		5		3	519	3	3	462
		103		3522	3657	1171	1143	952
				3	1629	33	488	437
				150	8	75	300	514
				1119	2051	1	2	5
				232	4	441	948	4
				3	1792	46	4033	33
				4550	2436	96	4010	4
				34	741	4	5	40
				1419	1	3	1287	100
				1062	2	3	4218	242
				4	2294	317	3	5
				28	23	2600	1059	390
				3	176	1	642	198
				4	3	495	753	3
				1216	275	2	5	728
				1075		239	331	4
				2		2	219	88
				51		3	2565	2030
				686		3	63	681
				4		4	7734	209
				2		343	7534	106
				3		101	9	672
				922		1	13	2
				5471		5	929	6
				1920		271	7	312
				3533		127	6	112
				6		5	8461	72
				297		2	2631	4
				2		5	1377	47
				296		3	6105	4
				1069		5	1117	6
				1984		3	2385	77
				3544		8	5	278
				5		109	2850	2
				2		426	170	6
				220		470	2345	5
				4		2	1144	380
				771		3	2401	47
				106		3	5926	62
				6		3	487	357
				4		2	1108	107
				4		2	2297	3
				83		536	3
				148		2	1521
				5		3	3
				2		57	3
				9		3	1344
				1030		147	4
				588		3	4814
				46		509	1765
				66		3	5
				439		774	3
				375		3	1471
				2563		1825	4
				518		4	417
				2286		3	1080
				1131		8	2373
				437		4	1029
				3084		202	2127
				82		2	821
				53		2	7
				4		3	7317
				5		4	1178
				2217		3	575
				1402		4	628
				3		143	1878
				3		4	3218
				1021		119	102
				2647		259	2348
				1726		3	2
				420		3	335
				2		2	1658
				476		5	4
				3		3	20
				3285		2	2694
				3		336	3
				4		2	363
				485		2	639
				5501		1051	6407
				8		5	2939
				690		2	2494
				252		2	47
				6		193	520
				3		2	2106
				5578		82	2421
				2176		23	5590
				1793		40	4
				1547		3	593
				598		4	1667
				35		375	839
				2		391	3060
				4		3	1342
				3469		28	3
				3		158	1021
				425		3	1409
				2		2	5
				731		3	2954
				3405		2	74
				67		3	2
				298		3	3904
				4		211	5
				3		68	331
				2		752	61
				2543		3	3119
				103		2	1518
				545		76	682
				3		4	2999
				1995		4	3907
				6		847	4901
				3		31	855
				562		4	3466
				4		781	1587
				2005		4	1054
				2		2	2056
				953		4	2418
				2		5	639
				275		2	602
				569		1	1861
				5661		2	1000
				309		2	1616
				2		103	1655
				2		5	3500
				609		2	1141
				17		3	1346
				237		2	121
				1746		2	5
				300		3	7
				2353		44	2221
				2257		3	5574
				408		2	1063
				3		4	3762
				454		3	921
				4		211	4126
				314		4	5834
				4274		2	1129
				82		3	6
				60		4	1933
				2		1864	3171
				106		551	365
				3		82	1341
				3765		5	401
				2		2	1791
				12		70	595
				1302		5	2090
				2		1	4
				82		185	1671
				273		2	3642
				1788		3	763
				5		2	4125
				44		303	2521
				1526		4	1245
				3		3	621
				2		823	210
				1177		4	3394
				91		1171	285
				4		236	4822
				609		3	2471
				3		3	6608
				883		3	580
				906		77	5
				112		3	4453
				60		2	2
				2699		2	4
				5		234	4602
				7		63	5
				1355		3	4566
				48		3	248
				4246		30	639
				1		2	3
				3		2	1140
				1973		64	4
				4		21	729
				5		3	2155
				3107		247	1139
				3		2	43
				446		2	3
				371		132	4
				710		405	3
				1		1	1845
				2		711	932
				1295		554	3
				4		1075	224
				1713		16	88
				1230		148	2682
				392		4	6
				441		2	2
						546	550
						3	4
						3	482
						4	509
						2	162
						231	2
						3	4
						4	1803
						3	4
						2	5407
						3	978
						3	3
						2	1016
						3	413
						4	2677
						2	4
						1	6151
						3	694
						2	332
						3	4
						3	5
						2	4885
						203	5066
						3	28
						3	3936
						49	1847
						3	373
						3	5
						2	5449
						42	537
						6	1260
						3	821
						2	4456
						3	475
						3	4
						5	7
						3	1647
						4	7428
						184	4
						378	2775
						4	2356
						3	4736
						2	1373
						350	3527
						2	129
						3	12088
						421	4
						2	2806
						3	5564
						348	5
						1432	5186
						431	2038
						3	2040
						35	779
						98	5251
						4	4435
						2192	4288
						2	2015
						227	5951
						3	1787
						4	986
						4	5056
						4	91
						4	3
						93	276
						72	64
						3	3018
						2	2713
						1	2048
						6	3
						3	4
						2	4
						212	3
						3	5
						1
						2
						2
						3
						1080
						704
						4
						3
						1105
						36
						6
						3
						2
						4
						5
						379
						52
						2
						1148
						3
						3
						3
						3
						165
						2
						3
						1
						46
						338
						983
						3
						3
						5
						120
						3
						263
						3
						3
						2
						132
						3
						65
						57
						3
						837
						4
						3
						1229
						1
						1
						4
						3
						3
						2
						3
						3
						45
						314
						1
						3
						3
						2
						621
						352
						165
						5
						3
						2
						1451
						490
						2
						3
						3
						42
						3
						221
						61
						4
						4
						2
						2
						4
						2
						495
						2
						3
						2
						3
						5
						3
						348
						3
						3
						2
						3
						5
						320
						376
						2
						260
						103
						1677
						1471

## Sheet: Fig 4B
Experiment	Barcode	Compound	test concentration (µM / %)	Plate	uninfected pool	infected pool	(-PCR) control	Experiment avg PCR control background	Experiment PCR control SD	Signal uninfected	Signal infected	Barcode sampled?	% of signal in uninfected	% of signal in uninfected-MMV cpds
16ASTU030	MTAG-12	atovaquone	10	P1/2	861	366.5	73.5	105.765	11.9922	755.235	260.735	TRUE	74.3364			Hit rates at differtent cut offs:
16ASTU030	MTAG-13	MMV010764	10	P1/2	268.5	364	106	105.765	11.9922	162.735	258.235	TRUE	38.6571	38.6571		50	126
16ASTU030	MTAG-14	MMV688472	10	P1/2	181	188	103	105.765	11.9922	75.2347	82.2347	TRUE	47.7773	47.7773		60	107
16ASTU030	MTAG-15	MMV688416	10	P1/2	599	2006	116.5	105.765	11.9922	493.235	1900.23	TRUE	20.6075	20.6075		70	76
16ASTU030	MTAG-18	MMV689758	10	P1/2	75.5	1082	105	105.765	11.9922	-30.2653	976.235	TRUE	-3.1994	-3.1994		80	48
16ASTU030	MTAG-20	MMV676526	10	P1/2	70	2166.5	89	105.765	11.9922	-35.7653	2060.73	TRUE	-1.76621	-1.76621		90	22
16ASTU030	MTAG-21	MMV688553	10	P1/2	555	1417	112	105.765	11.9922	449.235	1311.23	TRUE	25.5179	25.5179
16ASTU030	MTAG-22	MMV676501	10	P1/2	118	2468.5	91.5	105.765	11.9922	12.2347	2362.73	TRUE	0.515152	0.515152
16ASTU030	MTAG-25	MMV676449	10	P1/2	440.5	582	103	105.765	11.9922	334.735	476.235	TRUE	41.2759	41.2759		unsampled	6
16ASTU030	MTAG-26	MMV676412	10	P1/2	1583	661.5	106.5	105.765	11.9922	1477.23	555.735	TRUE	72.6639	72.6639
16ASTU030	MTAG-27	MMV688514	10	P1/2	342	581	96	105.765	11.9922	236.235	475.235	TRUE	33.2038	33.2038
16ASTU030	MTAG-28	DMSO	0.001	P1/2	101	325	113.5	105.765	11.9922	-4.76531	219.235	TRUE	-2.22191
16ASTU030	MTAG-29	MMV1110498	10	P1/2	412	931	109.5	105.765	11.9922	306.235	825.235	TRUE	27.0652	27.0652
16ASTU030	MTAG-30	MMV000907	10	P1/2	598	1587	105	105.765	11.9922	492.235	1481.23	TRUE	24.9426	24.9426
16ASTU030	MTAG-33	MMV688889	10	P1/2	92	1445	103	105.765	11.9922	-13.7653	1339.23	TRUE	-1.03852	-1.03852
16ASTU030	MTAG-34	MMV688776	10	P1/2	689.5	967.5	97	105.765	11.9922	583.735	861.735	TRUE	40.3837	40.3837
16ASTU030	MTAG-35	MMV688934	10	P1/2	363.5	846	88	105.765	11.9922	257.735	740.235	TRUE	25.8259	25.8259
16ASTU030	MTAG-36	MMV676389	10	P1/2	250.5	1560	111	105.765	11.9922	144.735	1454.23	TRUE	9.05175	9.05175
16ASTU030	MTAG-37	MMV676603	10	P1/2	767	1918	127	105.765	11.9922	661.235	1812.23	TRUE	26.7331	26.7331
16ASTU030	MTAG-38	MMV676401	10	P1/2	1244	1908	98	105.765	11.9922	1138.23	1802.23	TRUE	38.7093	38.7093
16ASTU030	MTAG-39	MMV102872	10	P1/2	92	2192	97	105.765	11.9922	-13.7653	2086.23	TRUE	-0.664198	-0.664198
16ASTU030	MTAG-42	MMV676477	10	P1/2	2505.5	2179.5	108	105.765	11.9922	2399.73	2073.73	TRUE	53.6437	53.6437
16ASTU030	MTAG-43	MMV026020	10	P1/2	767	1655	102.5	105.765	11.9922	661.235	1549.23	TRUE	29.9138	29.9138
16ASTU030	MTAG-44	MMV676350	10	P1/2	123	330	115	105.765	11.9922	17.2347	224.235	TRUE	7.13742	7.13742
16ASTU030	MTAG-45	MMV084603	10	P1/2	1538	1139.5	119	105.765	11.9922	1432.23	1033.73	TRUE	58.08	58.08
16ASTU030	MTAG-46	MMV688548	10	P1/2	96	412	120	105.765	11.9922	-9.76531	306.235	TRUE	-3.29387	-3.29387
16ASTU030	MTAG-47	MMV688888	10	P1/2	118	1117	95	105.765	11.9922	12.2347	1011.23	TRUE	1.19541	1.19541
16ASTU030	MTAG-48	MMV690028	10	P1/2	260	2094	107	105.765	11.9922	154.235	1988.23	TRUE	7.19892	7.19892
16ASTU030	MTAG-51	MMV688943	10	P1/2	242	681	97	105.765	11.9922	136.235	575.235	TRUE	19.1484	19.1484
16ASTU030	MTAG-52	MMV053220	10	P1/2	91	1011	93	105.765	11.9922	-14.7653	905.235	TRUE	-1.65815	-1.65815
16ASTU030	MTAG-53	MMV676584	10	P1/2	178.5	1309.5	110	105.765	11.9922	72.7347	1203.73	TRUE	5.69812	5.69812
16ASTU030	MTAG-54	MMV676439	10	P1/2	218	1560	118	105.765	11.9922	112.235	1454.23	TRUE	7.16482	7.16482
16ASTU030	MTAG-55	MMV676395	10	P1/2	369.5	1150	109	105.765	11.9922	263.735	1044.23	TRUE	20.1637	20.1637
16ASTU030	MTAG-56	MMV676379	10	P1/2	321	1463.5	95	105.765	11.9922	215.235	1357.73	TRUE	13.6833	13.6833
16ASTU030	MTAG-57	MMV688470	10	P1/2	1095	1298	151	105.765	11.9922	989.235	1192.23	TRUE	45.3472	45.3472
16ASTU030	MTAG-61	MMV688471	10	P1/2	92	347	95.5	105.765	11.9922	-13.7653	241.235	TRUE	-6.0515	-6.0515
16ASTU030	MTAG-62	MMV687762	10	P1/2	389	2500.5	100	105.765	11.9922	283.235	2394.73	TRUE	10.5765	10.5765
16ASTU030	MTAG-63	MMV1028806	10	P1/2	1439	1249	98.5	105.765	11.9922	1333.23	1143.23	TRUE	53.8361	53.8361
16ASTU030	MTAG-64	MMV661713	10	P1/2	105	855	103	105.765	11.9922	-0.765306	749.235	TRUE	-0.102249	-0.102249
16ASTU030	MTAG-65	MMV688793	10	P1/2	93	630	106	105.765	11.9922	-12.7653	524.235	TRUE	-2.49581	-2.49581
16ASTU030	MTAG-66	MMV688942	10	P1/2	97	975	114.5	105.765	11.9922	-8.76531	869.235	TRUE	-1.01867	-1.01867
16ASTU030	MTAG-67	MMV688554	10	P1/2	814	2196.5	94	105.765	11.9922	708.235	2090.73	TRUE	25.3034	25.3034
16ASTU030	MTAG-72	MMV676555	10	P1/2	314	506	112	105.765	11.9922	208.235	400.235	TRUE	34.2227	34.2227
16ASTU030	MTAG-73	MMV676383	10	P1/2	83.5	593	107	105.765	11.9922	-22.2653	487.235	TRUE	-4.78855	-4.78855
16ASTU030	MTAG-74	MMV676444	10	P1/2	88.5	2696	119	105.765	11.9922	-17.2653	2590.23	TRUE	-0.671026	-0.671026
16ASTU030	MTAG-75	MMV676409	10	P1/2	1349	2072	119	105.765	11.9922	1243.23	1966.23	TRUE	38.7365	38.7365
16ASTU030	MTAG-76	MMV688350	10	P1/2	694.5	1408.5	104	105.765	11.9922	588.735	1302.73	TRUE	31.1258	31.1258
16ASTU030	MTAG-77	not used		P1/2	90	90.5	111.5	105.765	11.9922	-15.7653	-15.2653	FALSE	50.8057
16ASTU030	MTAG-78	spike in control		P1/2	7682.5	3018.5	108	105.765	11.9922	7576.73	2912.73	TRUE	72.2318
16MVOS040	MTAG-12	atovaquone	10	P3/4	1314	105.5	87	94.0816	6.29595	1219.92	11.4184	TRUE	99.0727
16MVOS040	MTAG-13	MMV676480	10	P3/4	798	823	105	94.0816	6.29595	703.918	728.918	TRUE	49.1276	49.1276
16MVOS040	MTAG-14	MMV652003	10	P3/4	377	147.5	104.5	94.0816	6.29595	282.918	53.4184	TRUE	84.1176	84.1176
16MVOS040	MTAG-15	MMV000062	10	P3/4	1905.5	629.5	101.5	94.0816	6.29595	1811.42	535.418	TRUE	77.1855	77.1855
16MVOS040	MTAG-18	MMV006372	10	P3/4	626.5	872	83	94.0816	6.29595	532.418	777.918	TRUE	40.6322	40.6322
16MVOS040	MTAG-20	MMV011903	10	P3/4	234.5	144	86	94.0816	6.29595	140.418	49.9184	TRUE	73.7737	73.7737
16MVOS040	MTAG-21	MMV020591	10	P3/4	572	510.5	88.5	94.0816	6.29595	477.918	416.418	TRUE	53.4383	53.4383
16MVOS040	MTAG-22	MMV020623	10	P3/4	1333	647	95	94.0816	6.29595	1238.92	552.918	TRUE	69.1424	69.1424
16MVOS040	MTAG-25	MMV020512	10	P3/4	461	416	94	94.0816	6.29595	366.918	321.918	TRUE	53.2664	53.2664
16MVOS040	MTAG-26	MMV688761	10	P3/4	802	508	92	94.0816	6.29595	707.918	413.918	TRUE	63.1035	63.1035
16MVOS040	MTAG-27	MMV553002	10	P3/4	420	174	85	94.0816	6.29595	325.918	79.9184	TRUE	80.3078	80.3078
16MVOS040	MTAG-28	DMSO	0.001	P3/4	302	231	98	94.0816	6.29595	207.918	136.918	TRUE	60.2947
16MVOS040	MTAG-29	MMV012074	10	P3/4	745	776	92	94.0816	6.29595	650.918	681.918	TRUE	48.8371	48.8371
16MVOS040	MTAG-30	MMV676604	10	P3/4	1594.5	409.5	99	94.0816	6.29595	1500.42	315.418	TRUE	82.6296	82.6296
16MVOS040	MTAG-33	MMV002529	10	P3/4	1055	995.5	95	94.0816	6.29595	960.918	901.418	TRUE	51.5975	51.5975
16MVOS040	MTAG-34	MMV687776	10	P3/4	557.5	701	94.5	94.0816	6.29595	463.418	606.918	TRUE	43.2965	43.2965
16MVOS040	MTAG-35	MMV687800	10	P3/4	1885	107	83.5	94.0816	6.29595	1790.92	12.9184	TRUE	99.2838	99.2838
16MVOS040	MTAG-36	MMV020982	10	P3/4	1000.5	1354.5	92	94.0816	6.29595	906.418	1260.42	TRUE	41.8314	41.8314
16MVOS040	MTAG-37	MMV020120	10	P3/4	1321.5	124	96.5	94.0816	6.29595	1227.42	29.9184	TRUE	97.6205	97.6205
16MVOS040	MTAG-38	MMV676605	10	P3/4	1505	434.5	90	94.0816	6.29595	1410.92	340.418	TRUE	80.5624	80.5624
16MVOS040	MTAG-39	MMV007638	10	P3/4	81	527.5	101.5	94.0816	6.29595	-13.0816	433.418	TRUE	-3.11218	-3.11218
16MVOS040	MTAG-42	MMV021057	10	P3/4	2061.5	958	88	94.0816	6.29595	1967.42	863.918	TRUE	69.4873	69.4873
16MVOS040	MTAG-43	MMV676388	10	P3/4	1318.5	224	100	94.0816	6.29595	1224.42	129.918	TRUE	90.4072	90.4072
16MVOS040	MTAG-44	MMV688704	10	P3/4	406	174	86.5	94.0816	6.29595	311.918	79.9184	TRUE	79.6042	79.6042
16MVOS040	MTAG-45	MMV690027	10	P3/4	1917	1136	105	94.0816	6.29595	1822.92	1041.92	TRUE	63.6308	63.6308
16MVOS040	MTAG-46	MMV676600	10	P3/4	969	492	98	94.0816	6.29595	874.918	397.918	TRUE	68.7377	68.7377
16MVOS040	MTAG-47	MMV676382	10	P3/4	1476	866	99	94.0816	6.29595	1381.92	771.918	TRUE	64.1608	64.1608
16MVOS040	MTAG-48	MMV001625	10	P3/4	2245	3648	98	94.0816	6.29595	2150.92	3553.92	TRUE	37.7034	37.7034
16MVOS040	MTAG-51	MMV001493	10	P3/4	920	706	81	94.0816	6.29595	825.918	611.918	TRUE	57.4417	57.4417
16MVOS040	MTAG-52	MMV020136	10	P3/4	421	631	94	94.0816	6.29595	326.918	536.918	TRUE	37.8449	37.8449
16MVOS040	MTAG-53	MMV020710	10	P3/4	835.5	501	96	94.0816	6.29595	741.418	406.918	TRUE	64.5645	64.5645
16MVOS040	MTAG-54	MMV020517	10	P3/4	1449.5	897.5	99	94.0816	6.29595	1355.42	803.418	TRUE	62.7847	62.7847
16MVOS040	MTAG-55	MMV019721	10	P3/4	824	212	99	94.0816	6.29595	729.918	117.918	TRUE	86.0919	86.0919
16MVOS040	MTAG-56	MMV688763	10	P3/4	1539	544	88.5	94.0816	6.29595	1444.92	449.918	TRUE	76.2556	76.2556
16MVOS040	MTAG-57	MMV188296	10	P3/4	419	952.5	90	94.0816	6.29595	324.918	858.418	TRUE	27.4578	27.4578
16MVOS040	MTAG-61	MMV688360	10	P3/4	525	772	106	94.0816	6.29595	430.918	677.918	TRUE	38.8622	38.8622
16MVOS040	MTAG-62	MMV020537	10	P3/4	2174.5	2198.5	83	94.0816	6.29595	2080.42	2104.42	TRUE	49.7133	49.7133
16MVOS040	MTAG-63	MMV637953	10	P3/4	673.5	1282.5	101	94.0816	6.29595	579.418	1188.42	TRUE	32.7756	32.7756
16MVOS040	MTAG-64	MMV676536	10	P3/4	731	802	88.5	94.0816	6.29595	636.918	707.918	TRUE	47.3603	47.3603
16MVOS040	MTAG-65	MMV000063	10	P3/4	1889.5	1516	92	94.0816	6.29595	1795.42	1421.92	TRUE	55.8045	55.8045
16MVOS040	MTAG-66	MMV689255	10	P3/4	1138.5	1665	94.5	94.0816	6.29595	1044.42	1570.92	TRUE	39.9344	39.9344
16MVOS040	MTAG-67	MMV019838	10	P3/4	1613.5	1812	100	94.0816	6.29595	1519.42	1717.92	TRUE	46.9342	46.9342
16MVOS040	MTAG-72	MMV020520	10	P3/4	600	1043	100.5	94.0816	6.29595	505.918	948.918	TRUE	34.7749	34.7749
16MVOS040	MTAG-73	MMV019234	10	P3/4	478	383	91.5	94.0816	6.29595	383.918	288.918	TRUE	57.0597	57.0597
16MVOS040	MTAG-74	MMV016136	10	P3/4	1496.5	1293.5	94	94.0816	6.29595	1402.42	1199.42	TRUE	53.9011	53.9011
16MVOS040	MTAG-75	MMV688762	10	P3/4	1562.5	402.5	90.5	94.0816	6.29595	1468.42	308.418	TRUE	82.6423	82.6423
16MVOS040	MTAG-76	MMV099637	10	P3/4	219	1328	95	94.0816	6.29595	124.918	1233.92	TRUE	9.19304	9.19304
16MVOS040	MTAG-77	not used		P3/4	102	112.5	95.5	94.0816	6.29595	7.91837	18.4184	FALSE	30.0659
16MVOS040	MTAG-78	spike in control		P3/4	3021	4826.5	92.5	94.0816	6.29595	2926.92	4732.42	TRUE	38.2137
16MVOS040	MTAG-12	atovaquone	10	P5/6	910	156.5		94.0816	6.29595	815.918	62.4184	TRUE	92.8936
16MVOS040	MTAG-13	MMV676386	10	P5/6	653	837		94.0816	6.29595	558.918	742.918	TRUE	42.9331	42.9331
16MVOS040	MTAG-14	MMV688773	10	P5/6	292	179		94.0816	6.29595	197.918	84.9184	TRUE	69.9762	69.9762
16MVOS040	MTAG-15	MMV000011	10	P5/6	1059	1473		94.0816	6.29595	964.918	1378.92	TRUE	41.1683	41.1683
16MVOS040	MTAG-18	MMV687775	10	P5/6	93	117.5		94.0816	6.29595	-1.08163	23.4184	TRUE	-4.84239	-4.84239
16MVOS040	MTAG-20	MMV676442	10	P5/6	974	2014		94.0816	6.29595	879.918	1919.92	TRUE	31.4275	31.4275
16MVOS040	MTAG-21	MMV020152	10	P5/6	1529	901		94.0816	6.29595	1434.92	806.918	TRUE	64.0064	64.0064
16MVOS040	MTAG-22	MMV024397	10	P5/6	1345	451		94.0816	6.29595	1250.92	356.918	TRUE	77.8013	77.8013
16MVOS040	MTAG-25	MMV019807	10	P5/6	982	442		94.0816	6.29595	887.918	347.918	TRUE	71.8475	71.8475
16MVOS040	MTAG-26	MMV560185	10	P5/6	1324	1179		94.0816	6.29595	1229.92	1084.92	TRUE	53.132	53.132
16MVOS040	MTAG-27	MMV688797	10	P5/6	315	399.5		94.0816	6.29595	220.918	305.418	TRUE	41.9728	41.9728
16MVOS040	MTAG-28	DMSO	0.001	P5/6	304	514.5		94.0816	6.29595	209.918	420.418	TRUE	33.3026
16MVOS040	MTAG-29	MMV019189	10	P5/6	916	339		94.0816	6.29595	821.918	244.918	TRUE	77.0426	77.0426
16MVOS040	MTAG-30	MMV688774	10	P5/6	1376	1835		94.0816	6.29595	1281.92	1740.92	TRUE	42.4078	42.4078
16MVOS040	MTAG-33	MMV003270	10	P5/6	242	1027		94.0816	6.29595	147.918	932.918	TRUE	13.6855	13.6855
16MVOS040	MTAG-34	MMV637229	10	P5/6	1958	353		94.0816	6.29595	1863.92	258.918	TRUE	87.8032	87.8032
16MVOS040	MTAG-35	MMV688853	10	P5/6	2004.5	857		94.0816	6.29595	1910.42	762.918	TRUE	71.4619	71.4619
16MVOS040	MTAG-36	MMV020321	10	P5/6	314	1743		94.0816	6.29595	219.918	1648.92	TRUE	11.7677	11.7677
16MVOS040	MTAG-37	MMV019087	10	P5/6	710	1558.5		94.0816	6.29595	615.918	1464.42	TRUE	29.6067	29.6067
16MVOS040	MTAG-38	MMV676528	10	P5/6	1390	1611		94.0816	6.29595	1295.92	1516.92	TRUE	46.0716	46.0716
16MVOS040	MTAG-39	MMV020320	10	P5/6	1278	371		94.0816	6.29595	1183.92	276.918	TRUE	81.0439	81.0439
16MVOS040	MTAG-42	MMV085210	10	P5/6	2074	1280		94.0816	6.29595	1979.92	1185.92	TRUE	62.5401	62.5401
16MVOS040	MTAG-43	MMV202553	10	P5/6	1046	1047.5		94.0816	6.29595	951.918	953.418	TRUE	49.9606	49.9606
16MVOS040	MTAG-44	MMV688756	10	P5/6	228.5	503		94.0816	6.29595	134.418	408.918	TRUE	24.7394	24.7394
16MVOS040	MTAG-45	MMV069458	10	P5/6	452.5	1487		94.0816	6.29595	358.418	1392.92	TRUE	20.4654	20.4654
16MVOS040	MTAG-46	MMV688991	10	P5/6	158	751		94.0816	6.29595	63.9184	656.918	TRUE	8.86725	8.86725
16MVOS040	MTAG-47	MMV687801	10	P5/6	345	880		94.0816	6.29595	250.918	785.918	TRUE	24.2004	24.2004
16MVOS040	MTAG-48	MMV689480	10	P5/6	2965	652		94.0816	6.29595	2870.92	557.918	TRUE	83.7286	83.7286
16MVOS040	MTAG-51	MMV003152	10	P5/6	869	1150		94.0816	6.29595	774.918	1055.92	TRUE	42.3259	42.3259
16MVOS040	MTAG-52	MMV006239	10	P5/6	399	912		94.0816	6.29595	304.918	817.918	TRUE	27.1561	27.1561
16MVOS040	MTAG-53	MMV000858	10	P5/6	227	416		94.0816	6.29595	132.918	321.918	TRUE	29.2233	29.2233
16MVOS040	MTAG-54	MMV006741	10	P5/6	909.5	1908		94.0816	6.29595	815.418	1813.92	TRUE	31.0123	31.0123
16MVOS040	MTAG-55	MMV688768	10	P5/6	1063	1340		94.0816	6.29595	968.918	1245.92	TRUE	43.7467	43.7467
16MVOS040	MTAG-56	MMV000023	10	P5/6	1202	1284		94.0816	6.29595	1107.92	1189.92	TRUE	48.2157	48.2157
16MVOS040	MTAG-57	MMV688958	10	P5/6	557	277		94.0816	6.29595	462.918	182.918	TRUE	71.6773	71.6773
16MVOS040	MTAG-61	MMV688936	10	P5/6	260	892		94.0816	6.29595	165.918	797.918	TRUE	17.2144	17.2144
16MVOS040	MTAG-62	MMV676602	10	P5/6	2124	1237		94.0816	6.29595	2029.92	1142.92	TRUE	63.978	63.978
16MVOS040	MTAG-63	MMV000014	10	P5/6	768	979		94.0816	6.29595	673.918	884.918	TRUE	43.2321	43.2321
16MVOS040	MTAG-64	MMV687803	10	P5/6	97	164		94.0816	6.29595	2.91837	69.9184	TRUE	4.00672	4.00672
16MVOS040	MTAG-65	MMV668727	10	P5/6	111	1054		94.0816	6.29595	16.9184	959.918	TRUE	1.73195	1.73195
16MVOS040	MTAG-66	MMV019742	10	P5/6	1648	767.5		94.0816	6.29595	1553.92	673.418	TRUE	69.7658	69.7658
16MVOS040	MTAG-67	MMV009054	10	P5/6	1638.5	2163		94.0816	6.29595	1544.42	2068.92	TRUE	42.7422	42.7422
16MVOS040	MTAG-72	MMV006901	10	P5/6	792	187		94.0816	6.29595	697.918	92.9184	TRUE	88.2506	88.2506
16MVOS040	MTAG-73	MMV020391	10	P5/6	255	257		94.0816	6.29595	160.918	162.918	TRUE	49.6912	49.6912
16MVOS040	MTAG-74	MMV676380	10	P5/6	816	2003		94.0816	6.29595	721.918	1908.92	TRUE	27.4406	27.4406
16MVOS040	MTAG-75	MMV688994	10	P5/6	1116.5	1246		94.0816	6.29595	1022.42	1151.92	TRUE	47.0221	47.0221
16MVOS040	MTAG-76	MMV688798	10	P5/6	163	1379		94.0816	6.29595	68.9184	1284.92	TRUE	5.0906	5.0906
16MVOS040	MTAG-77	not used		P5/6	108	109		94.0816	6.29595	13.9184	14.9184	FALSE	48.2661
16MVOS040	MTAG-78	spike in control		P5/6	4447	4260		94.0816	6.29595	4352.92	4165.92	TRUE	51.0976
16ASTU051	MTAG-12	atovaquone	20	P7/8	2606	102	104.5	103.133	7.05099	2502.87	-1.13265	TRUE	100.045
16ASTU051	MTAG-13	MMV675997	20	P7/8	1054.5	1756.5	131	103.133	7.05099	951.367	1653.37	TRUE	36.5245	36.5245
16ASTU051	MTAG-14	MMV676204	20	P7/8	111.5	208	103.5	103.133	7.05099	8.36735	104.867	TRUE	7.38938	7.38938
16ASTU051	MTAG-15	MMV687239	20	P7/8	112	2161.5	107	103.133	7.05099	8.86735	2058.37	TRUE	0.428947	0.428947
16ASTU051	MTAG-18	MMV688122	20	P7/8	2180	563	104	103.133	7.05099	2076.87	459.867	TRUE
16ASTU051	MTAG-20	MMV687145	20	P7/8	243	3301.5	92	103.133	7.05099	139.867	3198.37	TRUE	4.18986	4.18986
16ASTU051	MTAG-21	MMV688327	20	P7/8	258	1522	100	103.133	7.05099	154.867	1418.87	TRUE	9.84075	9.84075
16ASTU051	MTAG-22	MMV008439	20	P7/8	2184	3738.5	98	103.133	7.05099	2080.87	3635.37	TRUE	36.4028	36.4028
16ASTU051	MTAG-25	MMV595321	20	P7/8	995	547.5	98.5	103.133	7.05099	891.867	444.367	TRUE	66.7448	66.7448
16ASTU051	MTAG-26	MMV687747	20	P7/8	108	3851.5	90.5	103.133	7.05099	4.86735	3748.37	TRUE	0.129684	0.129684
16ASTU051	MTAG-27	MMV090930	10	P7/8	96	2503	102	103.133	7.05099	-7.13265	2399.87	TRUE	-0.298096	-0.298096
16ASTU051	MTAG-28	DMSO	0.002	P7/8	260	545	100	103.133	7.05099	156.867	441.867	TRUE	26.1998
16ASTU051	MTAG-29	MMV020388	20	P7/8	321	1257	101.5	103.133	7.05099	217.867	1153.87	TRUE	15.8826	15.8826
16ASTU051	MTAG-30	MMV688547	20	P7/8	631	2726	99	103.133	7.05099	527.867	2622.87	TRUE	16.7538	16.7538
16ASTU051	MTAG-33	MMV688466	20	P7/8	135	3367	89.5	103.133	7.05099	31.8673	3263.87	TRUE	0.966927	0.966927
16ASTU051	MTAG-34	MMV687749	20	P7/8	1348	2383	94	103.133	7.05099	1244.87	2279.87	TRUE	35.318	35.318
16ASTU051	MTAG-35	MMV688846	20	P7/8	92	2325	96.5	103.133	7.05099	-11.1327	2221.87	TRUE	-0.503573	-0.503573
16ASTU051	MTAG-36	MMV054312	20	P7/8	248	2678.5	99	103.133	7.05099	144.867	2575.37	TRUE	5.32555	5.32555
16ASTU051	MTAG-37	MMV689060	20	P7/8	222.5	2667.5	97	103.133	7.05099	119.367	2564.37	TRUE	4.44781	4.44781
16ASTU051	MTAG-38	MMV689061	20	P7/8	104	3524	103	103.133	7.05099	0.867347	3420.87	TRUE	0.0253482	0.0253482
16ASTU051	MTAG-39	MMV689028	20	P7/8	104	3795.5	94	103.133	7.05099	0.867347	3692.37	TRUE	0.0234848	0.0234848
16ASTU051	MTAG-42	MMV688371	20	P7/8	3931	2097	105	103.133	7.05099	3827.87	1993.87	TRUE	65.7513	65.7513
16ASTU051	MTAG-43	MMV676476	10	P7/8	137	2029	99.5	103.133	7.05099	33.8673	1925.87	TRUE	1.72816	1.72816
16ASTU051	MTAG-44	MMV063404	10	P7/8	112	536	106	103.133	7.05099	8.86735	432.867	TRUE	2.00739	2.00739
16ASTU051	MTAG-45	MMV688508	20	P7/8	708	1493.5	111	103.133	7.05099	604.867	1390.37	TRUE	30.3156	30.3156
16ASTU051	MTAG-46	MMV688283	20	P7/8	433	422	104	103.133	7.05099	329.867	318.867	TRUE	50.8478	50.8478
16ASTU051	MTAG-47	MMV687243	20	P7/8	104.5	2075	105	103.133	7.05099	1.36735	1971.87	TRUE	0.0692947	0.0692947
16ASTU051	MTAG-48	MMV687730	20	P7/8	2549.5	4877	118	103.133	7.05099	2446.37	4773.87	TRUE	33.8821	33.8821
16ASTU051	MTAG-51	MMV687251	20	P7/8	613	1973	108	103.133	7.05099	509.867	1869.87	TRUE	21.4254	21.4254
16ASTU051	MTAG-52	MMV687254	20	P7/8	764	806	94	103.133	7.05099	660.867	702.867	TRUE	48.4601	48.4601
16ASTU051	MTAG-53	MMV688509	20	P7/8	393	1534	103	103.133	7.05099	289.867	1430.87	TRUE	16.8456	16.8456
16ASTU051	MTAG-54	MMV688361	20	P7/8	918.5	920	100	103.133	7.05099	815.367	816.867	TRUE	49.9541	49.9541
16ASTU051	MTAG-55	MMV689029	20	P7/8	266	1816.5	105	103.133	7.05099	162.867	1713.37	TRUE	8.68054	8.68054
16ASTU051	MTAG-56	MMV022236	20	P7/8	2648	1515	106	103.133	7.05099	2544.87	1411.87	TRUE	64.3174	64.3174
16ASTU051	MTAG-57	MMV676558	10	P7/8	107.5	2739	108	103.133	7.05099	4.36735	2635.87	TRUE	0.165415	0.165415
16ASTU051	MTAG-61	MMV676539	10	P7/8	91	932	105	103.133	7.05099	-12.1327	828.867	TRUE	-1.48551	-1.48551
16ASTU051	MTAG-62	MMV688410	20	P7/8	3921	1646	98	103.133	7.05099	3817.87	1542.87	TRUE	71.2191	71.2191
16ASTU051	MTAG-63	MMV676048	20	P7/8	600	2108	106	103.133	7.05099	496.867	2004.87	TRUE	19.8609	19.8609
16ASTU051	MTAG-64	MMV687703	20	P7/8	2068	1028	111	103.133	7.05099	1964.87	924.867	TRUE	67.9947	67.9947
16ASTU051	MTAG-65	MMV687248	20	P7/8	1769	114	104	103.133	7.05099	1665.87	10.8673	TRUE	99.3519	99.3519
16ASTU051	MTAG-66	MMV688125	20	P7/8	397	3004	103	103.133	7.05099	293.867	2900.87	TRUE	9.19849	9.19849
16ASTU051	MTAG-67	MMV687188	20	P7/8	338	4201	107	103.133	7.05099	234.867	4097.87	TRUE	5.42076	5.42076
16ASTU051	MTAG-72	MMV690103	20	P7/8	110	1906.5	99	103.133	7.05099	6.86735	1803.37	TRUE	0.379362	0.379362
16ASTU051	MTAG-73	MMV688124	20	P7/8	577	1700	106	103.133	7.05099	473.867	1596.87	TRUE	22.884	22.884
16ASTU051	MTAG-74	MMV688845	20	P7/8	872	5009.5	108.5	103.133	7.05099	768.867	4906.37	TRUE	13.5478	13.5478
16ASTU051	MTAG-75	MMV1030799	20	P7/8	2504	1941	103	103.133	7.05099	2400.87	1837.87	TRUE	56.6411	56.6411
16ASTU051	MTAG-76	MMV202458	10	P7/8	99.5	4145	106	103.133	7.05099	-3.63265	4041.87	TRUE	-0.0899565	-0.0899565
16ASTU051	MTAG-77	not fed!		P7/8	116	106	114	103.133	7.05099	12.8673	2.86735	FALSE	81.7769
16ASTU051	MTAG-78	spike in control		P7/8	8415	4777.5	106	103.133	7.05099	8311.87	4674.37	TRUE	64.0052
16MVOS038	MTAG-12	atovaquone	20	P9/10	4283	318.5	293	287.439	10.2443	3995.56	31.0612	TRUE	99.2286
16MVOS038	MTAG-13	MMV675994	20	P9/10	1510	2617	334	287.439	10.2443	1222.56	2329.56	TRUE	34.4178	34.4178
16MVOS038	MTAG-14	MMV676057	20	P9/10	571	717	278	287.439	10.2443	283.561	429.561	TRUE	39.7633	39.7633
16MVOS038	MTAG-15	MMV687699	20	P9/10	1033	3268	285	287.439	10.2443	745.561	2980.56	TRUE	20.009	20.009
16MVOS038	MTAG-18	MMV687146	20	P9/10	296.5	3693	280	287.439	10.2443	9.06122	3405.56	TRUE	0.265365	0.265365
16MVOS038	MTAG-20	MMV687170	20	P9/10	1184	3532	279	287.439	10.2443	896.561	3244.56	TRUE	21.6502	21.6502
16MVOS038	MTAG-21	MMV690102	20	P9/10	4126	1774	283	287.439	10.2443	3838.56	1486.56	TRUE	72.084	72.084
16MVOS038	MTAG-22	MMV689709	20	P9/10	3112	5411.5	284	287.439	10.2443	2824.56	5124.06	TRUE	35.5352	35.5352
16MVOS038	MTAG-25	MMV021375	20	P9/10	2161	2772	269	287.439	10.2443	1873.56	2484.56	TRUE	42.9901	42.9901
16MVOS038	MTAG-26	MMV1029203	20	P9/10	5841	2708	289	287.439	10.2443	5553.56	2420.56	TRUE	69.6448	69.6448
16MVOS038	MTAG-27	MMV676431	10	P9/10	1161	1667	288.5	287.439	10.2443	873.561	1379.56	TRUE	38.7711	38.7711
16MVOS038	MTAG-28	DMSO	0.002	P9/10	480.5	1239	277.5	287.439	10.2443	193.061	951.561	TRUE	16.8668
16MVOS038	MTAG-29	MMV676053	20	P9/10	515	2458	281	287.439	10.2443	227.561	2170.56	TRUE	9.48914	9.48914
16MVOS038	MTAG-30	MMV688179	20	P9/10	1988.5	2918	282	287.439	10.2443	1701.06	2630.56	TRUE	39.2708	39.2708
16MVOS038	MTAG-33	MMV023969	20	P9/10	4609	315	285	287.439	10.2443	4321.56	27.5612	TRUE	99.3663	99.3663
16MVOS038	MTAG-34	MMV687138	20	P9/10	690	3217.5	286	287.439	10.2443	402.561	2930.06	TRUE	12.0794	12.0794
16MVOS038	MTAG-35	MMV688262	20	P9/10	3811	5664	285.5	287.439	10.2443	3523.56	5376.56	TRUE	39.59	39.59
16MVOS038	MTAG-36	MMV687189	20	P9/10	375.5	4316	279	287.439	10.2443	88.0612	4028.56	TRUE	2.13916	2.13916
16MVOS038	MTAG-37	MMV687807	20	P9/10	4783.5	2270	290	287.439	10.2443	4496.06	1982.56	TRUE	69.3984	69.3984
16MVOS038	MTAG-38	MMV676478	20	P9/10	2339.5	5438	293.5	287.439	10.2443	2052.06	5150.56	TRUE	28.4905	28.4905
16MVOS038	MTAG-39	MMV062221	20	P9/10	5619.5	1578	285	287.439	10.2443	5332.06	1290.56	TRUE	80.5128	80.5128
16MVOS038	MTAG-42	MMV688921	20	P9/10	783.5	5378.5	282.5	287.439	10.2443	496.061	5091.06	TRUE	8.87865	8.87865
16MVOS038	MTAG-43	MMV676377	10	P9/10	554	4452	276	287.439	10.2443	266.561	4164.56	TRUE	6.01566	6.01566
16MVOS038	MTAG-44	MMV676571	10	P9/10	342	1245	287	287.439	10.2443	54.5612	957.561	TRUE	5.39077	5.39077
16MVOS038	MTAG-45	MMV676191	20	P9/10	1279.5	4261	302	287.439	10.2443	992.061	3973.56	TRUE	19.9786	19.9786
16MVOS038	MTAG-46	MMV675993	20	P9/10	1476	343	294	287.439	10.2443	1188.56	55.5612	TRUE	95.5341	95.5341
16MVOS038	MTAG-47	MMV021660	20	P9/10	3898.5	1438	280	287.439	10.2443	3611.06	1150.56	TRUE	75.8368	75.8368
16MVOS038	MTAG-48	MMV688417	20	P9/10	6944	6052	314	287.439	10.2443	6656.56	5764.56	TRUE	53.5907	53.5907
16MVOS038	MTAG-51	MMV687273	20	P9/10	3661	1036	286.5	287.439	10.2443	3373.56	748.561	TRUE	81.8404	81.8404
16MVOS038	MTAG-52	MMV687180	20	P9/10	527	2811	278	287.439	10.2443	239.561	2523.56	TRUE	8.66995	8.66995
16MVOS038	MTAG-53	MMV1088520	20	P9/10	1943	665.5	296	287.439	10.2443	1655.56	378.061	TRUE	81.4095	81.4095
16MVOS038	MTAG-54	MMV688891	20	P9/10	1051	3473.5	290	287.439	10.2443	763.561	3186.06	TRUE	19.3325	19.3325
16MVOS038	MTAG-55	MMV023370	20	P9/10	2626	2733.5	286.5	287.439	10.2443	2338.56	2446.06	TRUE	48.8766	48.8766
16MVOS038	MTAG-56	MMV688703	20	P9/10	4786	1552	284	287.439	10.2443	4498.56	1264.56	TRUE	78.0577	78.0577
16MVOS038	MTAG-57	MMV688555	10	P9/10	316	3856.5	281	287.439	10.2443	28.5612	3569.06	TRUE	0.793892	0.793892
16MVOS038	MTAG-61	MMV676406	10	P9/10	1152.5	2342.5	278	287.439	10.2443	865.061	2055.06	TRUE	29.6241	29.6241
16MVOS038	MTAG-62	MMV675969	20	P9/10	2987	6209	281	287.439	10.2443	2699.56	5921.56	TRUE	31.3133	31.3133
16MVOS038	MTAG-63	MMV688313	20	P9/10	2325	2558	287	287.439	10.2443	2037.56	2270.56	TRUE	47.2958	47.2958
16MVOS038	MTAG-64	MMV687172	20	P9/10	1702	4223	286.5	287.439	10.2443	1414.56	3935.56	TRUE	26.4398	26.4398
16MVOS038	MTAG-65	MMV688844	20	P9/10	641	6224	284	287.439	10.2443	353.561	5936.56	TRUE	5.6209	5.6209
16MVOS038	MTAG-66	MMV1198433	20	P9/10	1556	2645	285	287.439	10.2443	1268.56	2357.56	TRUE	34.984	34.984
16MVOS038	MTAG-67	MMV024311	20	P9/10	5880.5	1739.5	294.5	287.439	10.2443	5593.06	1452.06	TRUE	79.3891	79.3891
16MVOS038	MTAG-72	MMV1019989	20	P9/10	1978.5	1714	293	287.439	10.2443	1691.06	1426.56	TRUE	54.242	54.242
16MVOS038	MTAG-73	MMV1037162	20	P9/10	657	3124	287	287.439	10.2443	369.561	2836.56	TRUE	11.5267	11.5267
16MVOS038	MTAG-74	MMV689437	20	P9/10	309.5	5270	289	287.439	10.2443	22.0612	4982.56	TRUE	0.440817	0.440817
16MVOS038	MTAG-75	MMV688955	20	P9/10	2515	4818.5	291	287.439	10.2443	2227.56	4531.06	TRUE	32.9588	32.9588
16MVOS038	MTAG-76	MMV676474	10	P9/10	2092	2200	290	287.439	10.2443	1804.56	1912.56	TRUE	48.5473	48.5473
16MVOS038	MTAG-77	MMV687696	20	P9/10	2342	4650	288	287.439	10.2443	2054.56	4362.56	TRUE	32.0169	32.0169
16MVOS038	MTAG-78	spike in control		P9/10	9380	7458	306	287.439	10.2443	9092.56	7170.56	TRUE	55.9091
16MVOS038	MTAG-12	atovaquone	20	P11/12	3199.5	311	293	287.439	10.2443	2912.06	23.5612	TRUE	99.1974
16MVOS038	MTAG-13	MMV026468	20	P11/12	368	2091	334	287.439	10.2443	80.5612	1803.56	TRUE	4.2758	4.2758
16MVOS038	MTAG-14	MMV020670	20	P11/12	533	432	278	287.439	10.2443	245.561	144.561	TRUE	62.9447	62.9447
16MVOS038	MTAG-15	MMV023953	20	P11/12	1644.5	3488.5	285	287.439	10.2443	1357.06	3201.06	TRUE	29.7724	29.7724
16MVOS038	MTAG-18	MMV010576	20	P11/12	2425	2551	280	287.439	10.2443	2137.56	2263.56	TRUE	48.5685	48.5685
16MVOS038	MTAG-20	MMV031011	20	P11/12	3181	702	279	287.439	10.2443	2893.56	414.561	TRUE	87.4684	87.4684
16MVOS038	MTAG-21	MMV688178	20	P11/12	1947	4354	283	287.439	10.2443	1659.56	4066.56	TRUE	28.9823	28.9823
16MVOS038	MTAG-22	MMV688362	20	P11/12	4641	511	284	287.439	10.2443	4353.56	223.561	TRUE	95.1157	95.1157
16MVOS038	MTAG-25	MMV687706	20	P11/12	546	979	269	287.439	10.2443	258.561	691.561	TRUE	27.2135	27.2135
16MVOS038	MTAG-26	MMV026356	20	P11/12	4068	653	289	287.439	10.2443	3780.56	365.561	TRUE	91.1831	91.1831
16MVOS038	MTAG-27	MMV676445	10	P11/12	983.5	1598	288.5	287.439	10.2443	696.061	1310.56	TRUE	34.6882	34.6882
16MVOS038	MTAG-28	DMSO	0.002	P11/12	438	918	277.5	287.439	10.2443	150.561	630.561	TRUE	19.275
16MVOS038	MTAG-29	MMV011511	20	P11/12	2741	420	281	287.439	10.2443	2453.56	132.561	TRUE	94.8741	94.8741
16MVOS038	MTAG-30	MMV007625	20	P11/12	332	3976	282	287.439	10.2443	44.5612	3688.56	TRUE	1.19367	1.19367
16MVOS038	MTAG-33	MMV007471	20	P11/12	329	4350	285	287.439	10.2443	41.5612	4062.56	TRUE	1.01267	1.01267
16MVOS038	MTAG-34	MMV024829	20	P11/12	1915	2164	286	287.439	10.2443	1627.56	1876.56	TRUE	46.447	46.447
16MVOS038	MTAG-35	MMV045105	20	P11/12	323	3709.5	285.5	287.439	10.2443	35.5612	3422.06	TRUE	1.02849	1.02849
16MVOS038	MTAG-36	MMV022029	20	P11/12	3604	334	279	287.439	10.2443	3316.56	46.5612	TRUE	98.6155	98.6155
16MVOS038	MTAG-37	MMV676064	20	P11/12	333	4066	290	287.439	10.2443	45.5612	3778.56	TRUE	1.19142	1.19142
16MVOS038	MTAG-38	MMV688180	20	P11/12	3280.5	3418	293.5	287.439	10.2443	2993.06	3130.56	TRUE	48.8773	48.8773
16MVOS038	MTAG-39	MMV024035	20	P11/12	4396	1147	285	287.439	10.2443	4108.56	859.561	TRUE	82.6985	82.6985
16MVOS038	MTAG-42	MMV688941	20	P11/12	311	4135.5	282.5	287.439	10.2443	23.5612	3848.06	TRUE	0.608562	0.608562
16MVOS038	MTAG-43	MMV676461	10	P11/12	834	4495.5	276	287.439	10.2443	546.561	4208.06	TRUE	11.4954	11.4954
16MVOS038	MTAG-44	MMV676597	10	P11/12	322.5	1304.5	287	287.439	10.2443	35.0612	1017.06	TRUE	3.33243	3.33243
16MVOS038	MTAG-45	MMV020291	20	P11/12	320	3787	302	287.439	10.2443	32.5612	3499.56	TRUE	0.92186	0.92186
16MVOS038	MTAG-46	MMV006833	20	P11/12	332	2806	294	287.439	10.2443	44.5612	2518.56	TRUE	1.73855	1.73855
16MVOS038	MTAG-47	MMV026490	20	P11/12	347	2836.5	280	287.439	10.2443	59.5612	2549.06	TRUE	2.28324	2.28324
16MVOS038	MTAG-48	MMV687246	20	P11/12	493	6537	314	287.439	10.2443	205.561	6249.56	TRUE	3.18447	3.18447
16MVOS038	MTAG-51	MMV676162	20	P11/12	1126.5	2538	286.5	287.439	10.2443	839.061	2250.56	TRUE	27.1574	27.1574
16MVOS038	MTAG-52	MMV024114	20	P11/12	332	2728	278	287.439	10.2443	44.5612	2440.56	TRUE	1.79312	1.79312
16MVOS038	MTAG-53	MMV688467	20	P11/12	474	1886	296	287.439	10.2443	186.561	1598.56	TRUE	10.4509	10.4509
16MVOS038	MTAG-54	MMV675998	20	P11/12	349	2630	290	287.439	10.2443	61.5612	2342.56	TRUE	2.56065	2.56065
16MVOS038	MTAG-55	MMV659010	20	P11/12	2924	1890.5	286.5	287.439	10.2443	2636.56	1603.06	TRUE	62.1886	62.1886
16MVOS038	MTAG-56	MMV676008	20	P11/12	1261	4001	284	287.439	10.2443	973.561	3713.56	TRUE	20.771	20.771
16MVOS038	MTAG-57	MMV676588	10	P11/12	2973	3998	281	287.439	10.2443	2685.56	3710.56	TRUE	41.9873	41.9873
16MVOS038	MTAG-61	MMV461553	10	P11/12	645	2538	278	287.439	10.2443	357.561	2250.56	TRUE	13.7095	13.7095
16MVOS038	MTAG-62	MMV676269	20	P11/12	2254	6181	281	287.439	10.2443	1966.56	5893.56	TRUE	25.0195	25.0195
16MVOS038	MTAG-63	MMV020081	20	P11/12	2083	4243.5	287	287.439	10.2443	1795.56	3956.06	TRUE	31.2183	31.2183
16MVOS038	MTAG-64	MMV026550	20	P11/12	696	2845	286.5	287.439	10.2443	408.561	2557.56	TRUE	13.7743	13.7743
16MVOS038	MTAG-65	MMV675995	20	P11/12	315	4915	284	287.439	10.2443	27.5612	4627.56	TRUE	0.592062	0.592062
16MVOS038	MTAG-66	MMV688274	20	P11/12	338	3391	285	287.439	10.2443	50.5612	3103.56	TRUE	1.60302	1.60302
16MVOS038	MTAG-67	MMV023860	20	P11/12	5857	3325	294.5	287.439	10.2443	5569.56	3037.56	TRUE	64.7087	64.7087
16MVOS038	MTAG-72	MMV688407	20	P11/12	1856	2126	293	287.439	10.2443	1568.56	1838.56	TRUE	46.0377	46.0377
16MVOS038	MTAG-73	MMV023949	20	P11/12	710	1127.5	287	287.439	10.2443	422.561	840.061	TRUE	33.467	33.467
16MVOS038	MTAG-74	MMV676050	20	P11/12	2600	6173	289	287.439	10.2443	2312.56	5885.56	TRUE	28.2084	28.2084
16MVOS038	MTAG-75	MMV024406	20	P11/12	3869	3097	291	287.439	10.2443	3581.56	2809.56	TRUE	56.0396	56.0396
16MVOS038	MTAG-76	MMV676520	10	P11/12	320.5	6228	290	287.439	10.2443	33.0612	5940.56	TRUE	0.553454	0.553454
16MVOS038	MTAG-77	MMV032967	20	P11/12	367	3410	288	287.439	10.2443	79.5612	3122.56	TRUE	2.48464	2.48464
16MVOS038	MTAG-78	spike in control		P11/12	10686	6657	306	287.439	10.2443	10398.6	6369.56	TRUE	62.0139
16MVOS042	MTAG-12	atovaquone	10	P13/14	2294	99.5	86	106.908	41.5981	2187.09	-7.40816	TRUE	100.34
16MVOS042	MTAG-13	MMV023233	10	P13/14	1608	222	121	106.908	41.5981	1501.09	115.092	TRUE	92.8788	92.8788
16MVOS042	MTAG-14	MMV085230	10	P13/14	152.5	443	82	106.908	41.5981	45.5918	336.092	TRUE	11.9449	11.9449
16MVOS042	MTAG-15	MMV085071	10	P13/14	3028	1758	98.5	106.908	41.5981	2921.09	1651.09	TRUE	63.8883	63.8883
16MVOS042	MTAG-18	MMV659004	10	P13/14	2034.5	651	96	106.908	41.5981	1927.59	544.092	TRUE	77.987	77.987
16MVOS042	MTAG-20	MMV688364	10	P13/14	617	1688	105	106.908	41.5981	510.092	1581.09	TRUE	24.3925	24.3925
16MVOS042	MTAG-21	MMV032995	10	P13/14	656.5	2016	100	106.908	41.5981	549.592	1909.09	TRUE	22.3531	22.3531
16MVOS042	MTAG-22	MMV688279	10	P13/14	3369.5	732.5	97	106.908	41.5981	3262.59	625.592	TRUE	83.9104	83.9104
16MVOS042	MTAG-25	MMV688271	10	P13/14	1136	96	96.5	106.908	41.5981	1029.09	-10.9082	TRUE	101.071	101.071
16MVOS042	MTAG-26	MMV019790	10	P13/14	3236	947.5	111.5	106.908	41.5981	3129.09	840.592	TRUE	78.8247	78.8247
16MVOS042	MTAG-27	MMV676589	10	P13/14	2078	1058	95	106.908	41.5981	1971.09	951.092	TRUE	67.4527	67.4527
16MVOS042	MTAG-28	DMSO	0.001	P13/14	134	487	102	106.908	41.5981	27.0918	380.092	TRUE	6.65347
16MVOS042	MTAG-29	MMV009135	10	P13/14	1244.5	1405	101	106.908	41.5981	1137.59	1298.09	TRUE	46.7052	46.7052
16MVOS042	MTAG-30	MMV011765	10	P13/14	2910.5	1379	104.5	106.908	41.5981	2803.59	1272.09	TRUE	68.7883	68.7883
16MVOS042	MTAG-33	MMV024937	10	P13/14	2959	854.5	98	106.908	41.5981	2852.09	747.592	TRUE	79.2317	79.2317
16MVOS042	MTAG-34	MMV085499	10	P13/14	2232	1037	98	106.908	41.5981	2125.09	930.092	TRUE	69.5569	69.5569
16MVOS042	MTAG-35	MMV023985	10	P13/14	2725	965	89	106.908	41.5981	2618.09	858.092	TRUE	75.3151	75.3151
16MVOS042	MTAG-36	MMV024195	10	P13/14	1657	3079	107	106.908	41.5981	1550.09	2972.09	TRUE	34.2775	34.2775
16MVOS042	MTAG-37	MMV676063	10	P13/14	1231	2980	105	106.908	41.5981	1124.09	2873.09	TRUE	28.1221	28.1221
16MVOS042	MTAG-38	MMV676186	10	P13/14	1382	2939	104	106.908	41.5981	1275.09	2832.09	TRUE	31.0454	31.0454
16MVOS042	MTAG-39	MMV688474	10	P13/14	2136.5	2469	99	106.908	41.5981	2029.59	2362.09	TRUE	46.2144	46.2144
16MVOS042	MTAG-42	MMV687812	10	P13/14	3815	1306	102	106.908	41.5981	3708.09	1199.09	TRUE	75.5646	75.5646
16MVOS042	MTAG-43	MMV676509	10	P13/14	851	2464.5	95.5	106.908	41.5981	744.092	2357.59	TRUE	23.9899	23.9899
16MVOS042	MTAG-44	not used		P13/14	95	95	98	106.908	41.5981	-11.9082	-11.9082	FALSE	50
16MVOS042	MTAG-45	MMV007803	10	P13/14	1650	2741	108	106.908	41.5981	1543.09	2634.09	TRUE	36.941	36.941
16MVOS042	MTAG-46	MMV001059	10	P13/14	794	1170	111	106.908	41.5981	687.092	1063.09	TRUE	39.2583	39.2583
16MVOS042	MTAG-47	MMV011691	10	P13/14	2061.5	569	100	106.908	41.5981	1954.59	462.092	TRUE	80.8791	80.8791
16MVOS042	MTAG-48	MMV676877	10	P13/14	3995	6038	115.5	106.908	41.5981	3888.09	5931.09	TRUE	39.5969	39.5969
16MVOS042	MTAG-51	MMV663250	10	P13/14	1594	283.5	106	106.908	41.5981	1487.09	176.592	TRUE	89.3855	89.3855
16MVOS042	MTAG-52	MMV407539	10	P13/14	502.5	1504	93.5	106.908	41.5981	395.592	1397.09	TRUE	22.067	22.067
16MVOS042	MTAG-53	MMV688372	10	P13/14	836	1431	98.5	106.908	41.5981	729.092	1324.09	TRUE	35.5103	35.5103
16MVOS042	MTAG-54	MMV658993	10	P13/14	2312	1195	102.5	106.908	41.5981	2205.09	1088.09	TRUE	66.9593	66.9593
16MVOS042	MTAG-55	MMV676182	10	P13/14	1490	588.5	106	106.908	41.5981	1383.09	481.592	TRUE	74.173	74.173
16MVOS042	MTAG-56	MMV676411	10	P13/14	3983.5	837	98	106.908	41.5981	3876.59	730.092	TRUE	84.1515	84.1515
16MVOS042	MTAG-57	MMV676554	10	P13/14	194	1251	103	106.908	41.5981	87.0918	1144.09	TRUE	7.07383	7.07383
16MVOS042	MTAG-61	not used		P13/14	95	104	99	106.908	41.5981	-11.9082	-2.90816	FALSE	80.3719
16MVOS042	MTAG-62	MMV007133	10	P13/14	2951	5305	102	106.908	41.5981	2844.09	5198.09	TRUE	35.3647	35.3647
16MVOS042	MTAG-63	MMV022478	10	P13/14	2486.5	646.5	99	106.908	41.5981	2379.59	539.592	TRUE	81.5157	81.5157
16MVOS042	MTAG-64	MMV024101	10	P13/14	2327	715	99	106.908	41.5981	2220.09	608.092	TRUE	78.4989	78.4989
16MVOS042	MTAG-65	MMV676881	10	P13/14	2205	4254	103	106.908	41.5981	2098.09	4147.09	TRUE	33.5954	33.5954
16MVOS042	MTAG-66	MMV024443	10	P13/14	2277.5	1206	101	106.908	41.5981	2170.59	1099.09	TRUE	66.3854	66.3854
16MVOS042	MTAG-67	MMV688469	10	P13/14	3583	1756.5	105	106.908	41.5981	3476.09	1649.59	TRUE	67.8171	67.8171
16MVOS042	MTAG-72	MMV023388	10	P13/14	1504	660	100	106.908	41.5981	1397.09	553.092	TRUE	71.639	71.639
16MVOS042	MTAG-73	MMV675968	10	P13/14	1126	164	86	106.908	41.5981	1019.09	57.0918	TRUE	94.695	94.695
16MVOS042	MTAG-74	MMV675996	10	P13/14	2022	4689	106	106.908	41.5981	1915.09	4582.09	TRUE	29.4757	29.4757
16MVOS042	MTAG-75	MMV688980	10	P13/14	2101	2228	100	106.908	41.5981	1994.09	2121.09	TRUE	48.4569	48.4569
16MVOS042	MTAG-76	MMV676512	10	P13/14	898.5	3010	105.5	106.908	41.5981	791.592	2903.09	TRUE	21.4252	21.4252
16MVOS042	MTAG-77	MMV676260	10	P13/14	2670	180	388	106.908	41.5981	2563.09	73.0918	TRUE	97.2274	97.2274
16MVOS042	MTAG-78	spike in control		P13/14	4579	6723.5	111.5	106.908	41.5981	4472.09	6616.59	TRUE	40.3302
16MVOS043	MTAG-12	atovaquone	20	P15/16	730	105	100.5	112.643	6.34183	617.357	-7.64286	TRUE	101.254
16MVOS043	MTAG-13	MMV011229	20	P15/16	101.5	1174	131	112.643	6.34183	-11.1429	1061.36	TRUE	-1.06101	-1.06101
16MVOS043	MTAG-14	MMV676468	20	P15/16	141.5	145	111	112.643	6.34183	28.8571	32.3571	TRUE
16MVOS043	MTAG-15	MMV688771	20	P15/16	108	1514.5	116	112.643	6.34183	-4.64286	1401.86	TRUE	-0.332294	-0.332294
16MVOS043	MTAG-18	MMV687798	20	P15/16	97	1527	109.5	112.643	6.34183	-15.6429	1414.36	TRUE	-1.11837	-1.11837
16MVOS043	MTAG-20	MMV676159	20	P15/16	94.5	1752	100	112.643	6.34183	-18.1429	1639.36	TRUE	-1.11909	-1.11909
16MVOS043	MTAG-21	MMV393144	20	P15/16	98	1924.5	109	112.643	6.34183	-14.6429	1811.86	TRUE	-0.814753	-0.814753
16MVOS043	MTAG-22	MMV007920	20	P15/16	92	2586	109	112.643	6.34183	-20.6429	2473.36	TRUE	-0.841633	-0.841633
16MVOS043	MTAG-25	MMV688270	20	P15/16	108.5	787.5	113	112.643	6.34183	-4.14286	674.857	TRUE	-0.617678	-0.617678
16MVOS043	MTAG-26	MMV019993	20	P15/16	2243.5	367	113	112.643	6.34183	2130.86	254.357	TRUE	89.3361	89.3361
16MVOS043	MTAG-27	MMV002817	10	P15/16	101	767	104.5	112.643	6.34183	-11.6429	654.357	TRUE	-1.81151	-1.81151
16MVOS043	MTAG-28	DMSO	0.002	P15/16	145	270	111	112.643	6.34183	32.3571	157.357	TRUE	17.0557
16MVOS043	MTAG-29	MMV687794	20	P15/16	674	130	117	112.643	6.34183	561.357	17.3571	TRUE	97.0007	97.0007
16MVOS043	MTAG-30	MMV676470	20	P15/16	327.5	1126	106	112.643	6.34183	214.857	1013.36	TRUE	17.4935	17.4935
16MVOS043	MTAG-33	MMV688938	20	P15/16	2405	3303	111	112.643	6.34183	2292.36	3190.36	TRUE	41.8106	41.8106
16MVOS043	MTAG-34	MMV689000	20	P15/16	93	1544	109	112.643	6.34183	-19.6429	1431.36	TRUE	-1.39142	-1.39142
16MVOS043	MTAG-35	MMV004168	20	P15/16	741	1988	108	112.643	6.34183	628.357	1875.36	TRUE	25.097	25.097
16MVOS043	MTAG-36	MMV676161	20	P15/16	161.5	1617	109	112.643	6.34183	48.8571	1504.36	TRUE	3.14555	3.14555
16MVOS043	MTAG-37	MMV023183	20	P15/16	921	1937	114	112.643	6.34183	808.357	1824.36	TRUE	30.7043	30.7043
16MVOS043	MTAG-38	MMV047015	20	P15/16	112	1780	108	112.643	6.34183	-0.642857	1667.36	TRUE	-0.0385703	-0.0385703
16MVOS043	MTAG-39	MMV688795	20	P15/16	177	1827	111	112.643	6.34183	64.3571	1714.36	TRUE	3.61818	3.61818
16MVOS043	MTAG-42	MMV688352	20	P15/16	149.5	3140	110.5	112.643	6.34183	36.8571	3027.36	TRUE	1.20283	1.20283
16MVOS043	MTAG-43	MMV688852	20	P15/16	330.5	2010	102	112.643	6.34183	217.857	1897.36	TRUE	10.2995	10.2995
16MVOS043	MTAG-44	MMV688796	10	P15/16	99	250	113	112.643	6.34183	-13.6429	137.357	TRUE	-11.0277	-11.0277
16MVOS043	MTAG-45	MMV676398	20	P15/16	102	1055	118	112.643	6.34183	-10.6429	942.357	TRUE	-1.14229	-1.14229
16MVOS043	MTAG-46	MMV676472	20	P15/16	208.5	743.5	117.5	112.643	6.34183	95.8571	630.857	TRUE	13.1905	13.1905
16MVOS043	MTAG-47	MMV671636	20	P15/16	1592	523	113.5	112.643	6.34183	1479.36	410.357	TRUE	78.2847	78.2847
16MVOS043	MTAG-48	MMV676599	20	P15/16	114	4650	132	112.643	6.34183	1.35714	4537.36	TRUE	0.0299015	0.0299015
16MVOS043	MTAG-51	MMV689244	20	P15/16	102	1208	112	112.643	6.34183	-10.6429	1095.36	TRUE	-0.981167	-0.981167
16MVOS043	MTAG-52	MMV688411	20	P15/16	95.5	802.5	101	112.643	6.34183	-17.1429	689.857	TRUE	-2.54831	-2.54831
16MVOS043	MTAG-53	MMV687765	20	P15/16	697.5	200	117	112.643	6.34183	584.857	87.3571	TRUE	87.0046	87.0046
16MVOS043	MTAG-54	MMV020165	20	P15/16	852.5	743	116	112.643	6.34183	739.857	630.357	TRUE	53.9957	53.9957
16MVOS043	MTAG-55	MMV676524	20	P15/16	1060	904	110.5	112.643	6.34183	947.357	791.357	TRUE	54.4861	54.4861
16MVOS043	MTAG-56	MMV611037	20	P15/16	98.5	1996	112	112.643	6.34183	-14.1429	1883.36	TRUE	-0.75662	-0.75662
16MVOS043	MTAG-57	MMV688122	20	P15/16	2630.5	350	113	112.643	6.34183	2517.86	237.357	TRUE	91.3852	91.3852
16MVOS043	MTAG-61	MMV688854	10	P15/16	87	503.5	108	112.643	6.34183	-25.6429	390.857	TRUE	-7.02132	-7.02132
16MVOS043	MTAG-62	MMV688766	10	P15/16	889	2411	119	112.643	6.34183	776.357	2298.36	TRUE	25.2497	25.2497
16MVOS043	MTAG-63	MMV200748	10	P15/16	344	1407.5	117	112.643	6.34183	231.357	1294.86	TRUE	15.1589	15.1589
16MVOS043	MTAG-64	MMV667494	10	P15/16	1291	226	114	112.643	6.34183	1178.36	113.357	TRUE	91.2243	91.2243
16MVOS043	MTAG-65	MMV028694	10	P15/16	2788.5	911	121	112.643	6.34183	2675.86	798.357	TRUE	77.0205	77.0205
16MVOS043	MTAG-66	MMV001499	10	P15/16	1745	268.5	114	112.643	6.34183	1632.36	155.857	TRUE	91.2842	91.2842
16MVOS043	MTAG-67	MMV688345	10	P15/16	441	2597.5	111	112.643	6.34183	328.357	2484.86	TRUE	11.672	11.672
16MVOS043	MTAG-72	MMV010545	10	P15/16	916	488	118	112.643	6.34183	803.357	375.357	TRUE	68.1554	68.1554
16MVOS043	MTAG-73	MMV023227	10	P15/16	126.5	696	109	112.643	6.34183	13.8571	583.357	TRUE	2.3203	2.3203
16MVOS043	MTAG-74	MMV687700	10	P15/16	108	3858	119	112.643	6.34183	-4.64286	3745.36	TRUE	-0.124117	-0.124117
16MVOS043	MTAG-75	MMV676384	10	P15/16	138	2094	110	112.643	6.34183	25.3571	1981.36	TRUE	1.26362	1.26362
16MVOS043	MTAG-76	DMSO	0.002	P15/16	97.5	2143	115	112.643	6.34183	-15.1429	2030.36	TRUE	-0.751427
16MVOS043	MTAG-77	MMV688775	20	P15/16	581	1965	118	112.643	6.34183	468.357	1852.36	TRUE	20.1816	20.1816
16MVOS043	MTAG-78	spike in control		P15/16	7286	3613	118	112.643	6.34183	7173.36	3500.36	TRUE	67.2058
17ASTU002	MTAG-12	atovaquone	20	P17/18	2940	134.5	102	106.429	5.95469	2833.57	28.0714	TRUE	99.019
17ASTU002	MTAG-13	MMV020289	20	P17/18	764.5	2711	122	106.429	5.95469	658.071	2604.57	TRUE	20.1699	20.1699
17ASTU002	MTAG-14	MMV002816	20	P17/18	111	207	95	106.429	5.95469	4.57143	100.571	TRUE	4.34783	4.34783
17ASTU002	MTAG-15	MMV634140	20	P17/18	2526.5	436	110	106.429	5.95469	2420.07	329.571	TRUE	88.014	88.014
17ASTU002	MTAG-18	MMV030734	20	P17/18	2390.5	645	106.5	106.429	5.95469	2284.07	538.571	TRUE	80.9196	80.9196
17ASTU002	MTAG-20	MMV676358	20	P17/18	509.5	1590.5	101	106.429	5.95469	403.071	1484.07	TRUE	21.3588	21.3588
17ASTU002	MTAG-21	MMV687729	20	P17/18	115	3551	109	106.429	5.95469	8.57143	3444.57	TRUE	0.248221	0.248221
17ASTU002	MTAG-22	MMV407834	20	P17/18	2037	2892	104.5	106.429	5.95469	1930.57	2785.57	TRUE	40.9354	40.9354
17ASTU002	MTAG-25	MMV687813	20	P17/18	735.5	1595	102	106.429	5.95469	629.071	1488.57	TRUE	29.7062	29.7062
17ASTU002	MTAG-26	MMV153413	20	P17/18	2372	1569	103	106.429	5.95469	2265.57	1462.57	TRUE	60.7694	60.7694
17ASTU002	MTAG-27	DHA	20	P17/18	1562.5	255.5	103	106.429	5.95469	1456.07	149.071	TRUE	90.7129
17ASTU002	MTAG-28	DMSO	0.002	P17/18	125.5	683	106	106.429	5.95469	19.0714	576.571	TRUE	3.20182
17ASTU002	MTAG-29	MMV019551	20	P17/18	1579	180	104	106.429	5.95469	1472.57	73.5714	TRUE	95.2416	95.2416
17ASTU002	MTAG-30	MMV688552	20	P17/18	143	1539.5	104	106.429	5.95469	36.5714	1433.07	TRUE	2.48846	2.48846
17ASTU002	MTAG-33	MMV016838	20	P17/18	2000	2672	93	106.429	5.95469	1893.57	2565.57	TRUE	42.4649	42.4649
17ASTU002	MTAG-34	MMV676270	20	P17/18	489	1939	103	106.429	5.95469	382.571	1832.57	TRUE	17.2707	17.2707
17ASTU002	MTAG-35	MMV688755	20	P17/18	646	2744	107	106.429	5.95469	539.571	2637.57	TRUE	16.9829	16.9829
17ASTU002	MTAG-36	MMV228911	20	P17/18	1063	1946	102	106.429	5.95469	956.571	1839.57	TRUE	34.2104	34.2104
17ASTU002	MTAG-37	MMV272144	20	P17/18	4010	1774	108.5	106.429	5.95469	3903.57	1667.57	TRUE	70.0677	70.0677
17ASTU002	MTAG-38	MMV026313	20	P17/18	1098	1749.5	109	106.429	5.95469	991.571	1643.07	TRUE	37.6359	37.6359
17ASTU002	MTAG-39	MMV161996	20	P17/18	107	2672.5	115	106.429	5.95469	0.571429	2566.07	TRUE	0.0222637	0.0222637
17ASTU002	MTAG-42	MMV688543	20	P17/18	798	3478.5	102	106.429	5.95469	691.571	3372.07	TRUE	17.0185	17.0185
17ASTU002	MTAG-43	not used		P17/18	89	133	107	106.429	5.95469	-17.4286	26.5714	TRUE	-190.625
17ASTU002	MTAG-44	MMV676468	20	P17/18	494.5	165	104	106.429	5.95469	388.071	58.5714	TRUE	86.8863	86.8863
17ASTU002	MTAG-45	MMV146306	20	P17/18	1331	1461	109	106.429	5.95469	1224.57	1354.57	TRUE	47.4798	47.4798
17ASTU002	MTAG-46	MMV688557	20	P17/18	403.5	1507	110.5	106.429	5.95469	297.071	1400.57	TRUE	17.4991	17.4991
17ASTU002	MTAG-47	MMV021013	20	P17/18	2381	124	107	106.429	5.95469	2274.57	17.5714	TRUE	99.2334	99.2334
17ASTU002	MTAG-48	MMV392832	20	P17/18	1813	4286	122.5	106.429	5.95469	1706.57	4179.57	TRUE	28.993	28.993
17ASTU002	MTAG-51	MMV688754	20	P17/18	1967	471.5	108	106.429	5.95469	1860.57	365.071	TRUE	83.597	83.597
17ASTU002	MTAG-52	MMV001561	20	P17/18	516	1184	98	106.429	5.95469	409.571	1077.57	TRUE	27.5408	27.5408
17ASTU002	MTAG-53	MMV658988	20	P17/18	1627.5	238.5	101	106.429	5.95469	1521.07	132.071	TRUE	92.0109	92.0109
17ASTU002	MTAG-54	MMV084864	20	P17/18	414	1246	107.5	106.429	5.95469	307.571	1139.57	TRUE	21.2537	21.2537
17ASTU002	MTAG-55	MMV676492	20	P17/18	541	1972	109	106.429	5.95469	434.571	1865.57	TRUE	18.8932	18.8932
17ASTU002	MTAG-56	MMV688415	20	P17/18	1632	2132.5	105	106.429	5.95469	1525.57	2026.07	TRUE	42.954	42.954
17ASTU002	MTAG-57	not used		P17/18	93	126.5	101	106.429	5.95469	-13.4286	20.0714	TRUE	-202.151
17ASTU002	MTAG-61	pyrimethamine	20	P17/18	1351.5	130	104.5	106.429	5.95469	1245.07	23.5714	TRUE	98.142
17ASTU002	MTAG-62	MMV688330	20	P17/18	979	2966	102	106.429	5.95469	872.571	2859.57	TRUE	23.3799	23.3799
17ASTU002	MTAG-63	MMV687796	20	P17/18	1514	2443	109.5	106.429	5.95469	1407.57	2336.57	TRUE	37.594	37.594
17ASTU002	MTAG-64	MMV688939	20	P17/18	2451	1037	106	106.429	5.95469	2344.57	930.571	TRUE	71.5868	71.5868
17ASTU002	MTAG-65	MMV688978	20	P17/18	3327	139	114	106.429	5.95469	3220.57	32.5714	TRUE	98.9988	98.9988
17ASTU002	MTAG-66	MMV688990	20	P17/18	102.5	1226.5	113	106.429	5.95469	-3.92857	1120.07	TRUE	-0.351977	-0.351977
17ASTU002	MTAG-67	MMV688273	20	P17/18	798	3306	112	106.429	5.95469	691.571	3199.57	TRUE	17.773	17.773
17ASTU002	MTAG-72	MMV393995	20	P17/18	2019	921	112	106.429	5.95469	1912.57	814.571	TRUE	70.131	70.131
17ASTU002	MTAG-73	MMV1236379	20	P17/18	334.5	775	111	106.429	5.95469	228.071	668.571	TRUE	25.4362	25.4362
17ASTU002	MTAG-74	MMV688550	20	P17/18	3542	3021	103	106.429	5.95469	3435.57	2914.57	TRUE	54.1023	54.1023
17ASTU002	MTAG-75	MMV495543	20	P17/18	548.5	1742	95	106.429	5.95469	442.071	1635.57	TRUE	21.2775	21.2775
17ASTU002	MTAG-76	DMSO	0.002	P17/18	688.5	2254	108	106.429	5.95469	582.071	2147.57	TRUE	21.3241
17ASTU002	MTAG-77	MMV689243	20	P17/18	648	1539.5	108	106.429	5.95469	541.571	1433.07	TRUE	27.4263	27.4263
17ASTU002	MTAG-78	spike in control		P17/18	5823	4291	116	106.429	5.95469	5716.57	4184.57	TRUE	57.7365

## Sheet: Fig 4C
	Compound code	SMILES	Collection	Collection (for pivot table)	Trivial name	Barcode result (% in uninfected)	Barcode hit?		Disease	# cpds in set	# hits in barcoded assay	# inactive	% hits
	MMV161996	CC(C)CNS(=O)(=O)c1ccc(CCC(=O)Nc2ccc(Cl)cc2C)cc1	TUBERCULOSIS	TUBERCULOSIS		0.0222637	0		Tuberculosis	116	10	106	0.0862069
	MMV202458	COc1ccc(OC(C)C(=O)Nc2ccc(Cl)cc2C)cc1	TUBERCULOSIS	TUBERCULOSIS		-0.0899565	0		Malaria	125	23	102	0.184
	MMV676395	OC1=C(C(=O)Nc2cccnc2)C(=O)N3CCc4cccc1c34	TUBERCULOSIS	TUBERCULOSIS		20.1637	0		Kinetoplastid infections	70	7	63	0.1
	MMV676406	CC(C)n1ncc2c(cc(nc12)c3ccccc3)C(=O)NCC(N4CCOCC4)c5cccs5	TUBERCULOSIS	TUBERCULOSIS		29.6241	0		Cryptosporidiosis	11	2	9	0.181818
	MMV153413	CCOC(=O)c1c(C)c(sc1NC(=O)c2c(F)c(F)c(F)c(F)c2F)C(=O)N	TUBERCULOSIS	TUBERCULOSIS		60.7694	0		Filariasis-Onchocherciasis	14	0	14	0
	MMV676468	NC(CC(=O)c1ccc(Cl)cc1Cl)C(Cl)(Cl)Cl	TUBERCULOSIS	TUBERCULOSIS		86.8863	1		Wolbachia (Filariasis)	3	0	3	0
	MMV676478	O=C(C1CCN(CC1)c2nnc(s2)n3cccc3)N4CCC(Cc5ccccc5)CC4	TUBERCULOSIS	TUBERCULOSIS		28.4905	0		Schistosomiasis	13	1	12	0.0769231
	MMV090930	CCOC(=O)NC(=O)c1ccsc1NC(=O)c2nc3ccccc3s2	TUBERCULOSIS	TUBERCULOSIS		-0.298096	0		Hookworm Trichuriasis	2	1	1	0.5
	MMV069458	FC(F)(F)c1nnc2ccc(Cl)nn12	TUBERCULOSIS	TUBERCULOSIS		20.4654	0		Toxoplasmosis	15	0	15	0
	MMV676539	O=C(NCCc1c[nH]c2ccccc12)C3=Cc4ccccc4OC3=O	TUBERCULOSIS	TUBERCULOSIS		-1.48551	0		Dengue/Chikungunya	5	0	5	0
	MMV676571	COc1ccc(cc1OC)c2onc(n2)c3cccc(NC(=O)Cc4ccc(F)cc4)c3	TUBERCULOSIS	TUBERCULOSIS		5.39077	0		Reference compounds	26	4	22	0.153846
	MMV676589	O=C(CCC1CCCCC1)Nc2cccc(c2)c3oc(nn3)c4occc4	TUBERCULOSIS	TUBERCULOSIS		67.4527	0		Total	400	48
	MMV676603	CC1COC2(CCN(CC2)C3=NC(=O)c4cc(cc(c4S3)[N+](=O)[O-])C(F)(F)F)O1	TUBERCULOSIS	TUBERCULOSIS		26.7331	0
	MMV687145	CCCCS(=O)(=O)Nc1ccc2cnn(C)c2c1	TUBERCULOSIS	TUBERCULOSIS		4.18986	0
	MMV687146	Cc1cc(C)c2cc([nH]c2c1)C(=O)NC3CCCCCCC3	TUBERCULOSIS	TUBERCULOSIS		0.265365	0
	MMV687172	O=C(C1CCN(CC1)c2cc(ncn2)n3cccc3)N4CCc5ccccc5C4	TUBERCULOSIS	TUBERCULOSIS		26.4398	0
	MMV687180	CCc1ccc(cc1)[C@@H]2C[C@@H](n3ncc(C(=O)NCc4ccc(OC)cc4)c3N2)C(F)(F)F	TUBERCULOSIS	TUBERCULOSIS		8.66995	0
	MMV687239	CC(C)(C(=O)Nc1ccc(F)cc1)n2cc(cn2)c3ccccc3F	TUBERCULOSIS	TUBERCULOSIS		0.428947	0
	MMV687696	CCc1nc2ccc(Cl)cn2c1C(=O)NCc3ccc(cc3)N4CCC(CC4)c5ccc(OC(F)(F)F)cc5	TUBERCULOSIS	TUBERCULOSIS		32.0169	0
	MMV687813	Fc1cc(cc(F)c1C2=CCN(Cc3ccccc3)CC2)N4C[C@H](COc5ccon5)OC4=O	TUBERCULOSIS	TUBERCULOSIS		29.7062	0
	MMV688262	CC1(COc2ccc(cc2)N3CCC(CC3)Oc4ccc(OC(F)(F)F)cc4)Cn5cc(nc5O1)N(=O)=O	TUBERCULOSIS	TUBERCULOSIS		39.59	0
	MMV688327	CC(=O)NCC1CN(C(=O)O1)c2ccc(c(F)c2)c3ccc(CNCc4cn[nH]n4)cc3	TUBERCULOSIS	TUBERCULOSIS		9.84075	0
	MMV688508	CC(=O)NCC1CN(C(=O)O1)c2ccc(c(F)c2)c3ccc(CO)cc3	TUBERCULOSIS	TUBERCULOSIS		30.3156	0
	MMV688122	Cc1cccc(n1)c2nc(Nc3ccncn3)c4sccc4n2	TUBERCULOSIS	TUBERCULOSIS		91.3852	1
	MMV676386	Cc1cccc(Cn2ccc(NC(=O)c3ccc4OCOc4c3)n2)c1	TUBERCULOSIS	TUBERCULOSIS		42.9331	0
	MMV053220	NC(=O)COc1ccc(cc1)c2ccc(cc2)C#N	TUBERCULOSIS	TUBERCULOSIS		-1.65815	0
	MMV461553	COC(=O)c1c2CCCCCc2sc1NC(=O)c3c(F)c(F)c(F)c(F)c3F	TUBERCULOSIS	TUBERCULOSIS		13.7095	0
	MMV611037	CCC(Sc1oc2ccccc2n1)C(=O)Nc3nnc(C)s3	TUBERCULOSIS	TUBERCULOSIS		-0.75662	0
	MMV676445	CCCn1c(CNc2ccccc2O)nc3ccccc13	TUBERCULOSIS	TUBERCULOSIS		34.6882	0
	MMV012074	Cc1nc2ccccn2c1C(=O)NCc3ccc(Cl)cc3	TUBERCULOSIS	TUBERCULOSIS		48.8371	0
	MMV047015	COc1cc(nc2ccc(C)c(N)c12)C(F)(F)F	TUBERCULOSIS	TUBERCULOSIS		-0.0385703	0
	MMV676474	COc1ccccc1OCCCCn2c(nc3ccccc23)C4CC4	TUBERCULOSIS	TUBERCULOSIS		48.5473	0
	MMV676501	Clc1ccc(s1)C(=O)Nc2oc(nn2)c3ccc(Cl)s3	TUBERCULOSIS	TUBERCULOSIS		0.515152	0
	MMV676509	Cc1ccc2oc(nc2c1)c3cc(NC(=O)Cc4ccccc4)ccc3Cl	TUBERCULOSIS	TUBERCULOSIS		23.9899	0
	MMV676520	O=C(N1CCN(Cc2ccc3OCOc3c2)CC1)c4oc5ccccc5c4	TUBERCULOSIS	TUBERCULOSIS		0.553454	0
	MMV063404	Cc1nn(Cc2ccccc2)c(Cl)c1C(=O)NC3CCCCCC3	TUBERCULOSIS	TUBERCULOSIS		2.00739	0
	MMV676555	Cc1nnc(NCc2cccc(Cl)c2)c3ccccc13	TUBERCULOSIS	TUBERCULOSIS		34.2227	0
	MMV687138	NC(=O)c1cc(ccc1OCCOc2ccccc2)c3ccsc3	TUBERCULOSIS	TUBERCULOSIS		12.0794	0
	MMV687170	COc1ccc(Cn2cnc3c(nc(Cl)nc23)c4occc4)cc1	TUBERCULOSIS	TUBERCULOSIS		21.6502	0
	MMV687188	COc1ccc2nc(C)cc(OCC(=O)Nc3ccccc3OC)c2c1	TUBERCULOSIS	TUBERCULOSIS		5.42076	0
	MMV687273	CC(=CCC\C(=C/CNCCNC1C2CC3CC(CC1C3)C2)\C)C	TUBERCULOSIS	TUBERCULOSIS		81.8404	1
	MMV687699	FC(F)(F)c1nc2ccccn2c1C(=O)NCc3cc(Cl)cc(Cl)c3	TUBERCULOSIS	TUBERCULOSIS		20.009	0
	MMV687730	CCCCOC(=O)Nc1cc2nc([nH]c2cc1N3CCCC3)C4CCCCC4	TUBERCULOSIS	TUBERCULOSIS		33.8821	0
	MMV021660	Cc1cc(NCCc2ccccc2)nc(NC(=N)Nc3ccc(Cl)cc3)n1	TUBERCULOSIS	TUBERCULOSIS		75.8368	0
	MMV688554	CNc1snc(C)c1C(=O)NCCOc2ccc(OC)cc2	TUBERCULOSIS	TUBERCULOSIS		25.3034	0
	MMV676383	CCC(Sc1oc2ccccc2n1)C(=O)Nc3nccs3	TUBERCULOSIS	TUBERCULOSIS		-4.78855	0
	MMV676377	Brc1c(nc2ncccn12)c3ccc4OCOc4c3	TUBERCULOSIS	TUBERCULOSIS		6.01566	0
	MMV676379	COc1cccc(OCC(=O)c2ccc(Br)cc2)c1	TUBERCULOSIS	TUBERCULOSIS		13.6833	0
	MMV676384	Fc1ccccc1c2oc(NCCc3ccccc3)c(n2)C#N	TUBERCULOSIS	TUBERCULOSIS		1.26362	0
	MMV676389	O=C(N1CCN(Cc2ccc3OCOc3c2)CC1)c4[nH]nc5CCCCc45	TUBERCULOSIS	TUBERCULOSIS		9.05175	0
	MMV676409	Fc1cccc(OCC(=O)Nc2nc(cs2)c3ccccn3)c1	TUBERCULOSIS	TUBERCULOSIS		38.7365	0
	MMV676411	CC(Oc1ccccc1)C(=O)Nc2nc(cs2)c3ccccn3	TUBERCULOSIS	TUBERCULOSIS		84.1515	1
	MMV676412	Clc1ccc(cc1)S(=O)(=O)c2oc(nc2C#N)c3ccccc3	TUBERCULOSIS	TUBERCULOSIS		72.6639	0
	MMV676431	Cc1ccc(NC(=O)CC2COc3ccccc3O2)cc1Cl	TUBERCULOSIS	TUBERCULOSIS		38.7711	0
	MMV676439	Cc1ccc2nc(Cl)c(CNCc3cccs3)cc2c1	TUBERCULOSIS	TUBERCULOSIS		7.16482	0
	MMV676444	O=C(NC1CCCCC1)N2CCN(Cc3ccc4OCOc4c3)CC2	TUBERCULOSIS	TUBERCULOSIS		-0.671026	0
	MMV676461	CCOC(=O)c1cc(on1)c2csc(Nc3c(C)cc(C)cc3C)n2	TUBERCULOSIS	TUBERCULOSIS		11.4954	0
	MMV146306	CCC(C)NC(=O)c1ccc(NC(=O)C2(CCCC2)c3ccccc3)cc1	TUBERCULOSIS	TUBERCULOSIS		47.4798	0
	MMV676470	CCOc1ccc(OCC(=O)Nc2cc(C)cc(C)c2)cc1	TUBERCULOSIS	TUBERCULOSIS		17.4935	0
	MMV200748	COc1ccc(cc1)C2(CCCC2)C(=O)Nc3ccc(Br)cc3	TUBERCULOSIS	TUBERCULOSIS		15.1589	0
	MMV676472	COc1cccc(OC)c1C(=O)Nc2ccc(Cl)c(c2)c3nc4ccccc4s3	TUBERCULOSIS	TUBERCULOSIS		13.1905	0
	MMV676476	CC1=C(CCC(=O)O)C(=O)Oc2c(C)c(OCc3cc(C)cc(C)c3)ccc12	TUBERCULOSIS	TUBERCULOSIS		1.72816	0
	MMV676477	CCC1=C(C)N=C(NC1=O)n2nc(C)cc2NC(=O)c3ccccc3SC	TUBERCULOSIS	TUBERCULOSIS		53.6437	0
	MMV102872	FC(F)(F)c1cccc(c1)C(=O)Nc2oc(nn2)c3ccc(Cl)cc3	TUBERCULOSIS	TUBERCULOSIS		-0.664198	0
	MMV676526	COc1ccc(cc1)c2cc(NC(=O)c3ccc(F)cc3Cl)ccc2OC	TUBERCULOSIS	TUBERCULOSIS		-1.76621	0
	MMV393995	Cc1cc(O)nc(n1)n2nc(C)cc2C	TUBERCULOSIS	TUBERCULOSIS		70.131	0
	MMV676554	COc1ccc(Nc2ccccc2NC(=O)c3ccc(O)nc3)cc1	TUBERCULOSIS	TUBERCULOSIS		7.07383	0
	MMV676558	CC1=NN(C(=O)C1Cc2cccc3ccccc23)c4nc5ccccc5s4	TUBERCULOSIS	TUBERCULOSIS		0.165415	0
	MMV676584	Fc1ccc2c(Cl)c(sc2c1)C(=O)NC3=NCCS3	TUBERCULOSIS	TUBERCULOSIS		5.69812	0
	MMV676588	Nc1c2CCCCc2nc3sc4CCCCc4c13	TUBERCULOSIS	TUBERCULOSIS		41.9873	0
	MMV676597	CCCn1nnc(NC(=O)COc2ccc(cc2)C3CCCCC3)n1	TUBERCULOSIS	TUBERCULOSIS		3.33243	0
	MMV687189	COc1ccc2nc(C)cc(OCC(=O)NCc3ccccc3)c2c1	TUBERCULOSIS	TUBERCULOSIS		2.13916	0
	MMV687243	NC(=O)c1cc(Br)ccc1OCCOc2ccccc2	TUBERCULOSIS	TUBERCULOSIS		0.0692947	0
	MMV687248	Nc1nc2ccc(cc2[nH]1)c3cncc(Oc4ccc(F)cc4)c3	TUBERCULOSIS	TUBERCULOSIS		99.3519	1
	MMV687254	CCCCc1ccc(nc1)C(=O)Nc2nccc3ccccc23	TUBERCULOSIS	TUBERCULOSIS		48.4601	0
	MMV687700	Nc1ncnc2c1ncn2[C@@H]3O[C@H](COS(=O)(=O)NC(=O)c4ccccc4O)[C@@H](O)[C@H]3O	TUBERCULOSIS	TUBERCULOSIS		-0.124117	0
	MMV687703	COc1cccc(n1)c2nc3c(cccc3n2CC4CCCN4)N5CCCC5	TUBERCULOSIS	TUBERCULOSIS		67.9947	0
	MMV024311	Cc1ccc2[nH]c(C3CCCNC3)c(c4ccncc4)c2c1	TUBERCULOSIS	TUBERCULOSIS		79.3891	0
	MMV687729	OC[C@H]1CN(C(=O)O1)c2cc(F)c(C3=CCN(Cc4ccccc4)CC3)c(F)c2	TUBERCULOSIS	TUBERCULOSIS		0.248221	0
	MMV687747	Cc1cc(OCC(=O)NCc2ccccc2)c3cc(Br)ccc3n1	TUBERCULOSIS	TUBERCULOSIS		0.129684	0
	MMV687807	Oc1ccc(Cl)cc1C(=O)Nc2ccc(c(c2)C(F)(F)F)C(F)(F)F	TUBERCULOSIS	TUBERCULOSIS		69.3984	0
	MMV687812	CN1CCN(CCCOc2ncc(Nc3ncc(nc3C(=O)N)c4ccc(c(F)c4)C(F)(F)F)cn2)CC1	TUBERCULOSIS	TUBERCULOSIS		75.5646	0
	MMV688553	O=C(NCc1cocc1)N2CCN(Cc3ccc4OCOc4c3)CC2	TUBERCULOSIS	TUBERCULOSIS		25.5179	0
	MMV688555	Clc1ccc(CN2CCN(CC2)C(=O)NCc3occc3)s1	TUBERCULOSIS	TUBERCULOSIS		0.793892	0
	MMV688557	NCC(c1cccs1)S(=O)(=O)c2ccccc2	TUBERCULOSIS	TUBERCULOSIS		17.4991	0
	MMV687251	CN1C(=O)N(C)c2nsc(c2C1=O)S(=O)(=O)C	TUBERCULOSIS	TUBERCULOSIS		21.4254	0
	MMV676449	CCc1nc2ccccc2n1CC(O)COc3cc(C)ccc3Cl	TUBERCULOSIS	TUBERCULOSIS		41.2759	0
	MMV676401	C(Nc1nc(nc2ccccc12)N3CCCCC3)c4occc4	TUBERCULOSIS	TUBERCULOSIS		38.7093	0
	MMV676524	Nc1cccnc1Nc2ccc(Cl)cc2	TUBERCULOSIS	TUBERCULOSIS		54.4861	0
	MMV688125	CCCc1ccc(cc1)S(=O)(=O)Nc2ccc(CN3CCN(CC4CC4)CC3)cc2	TUBERCULOSIS	TUBERCULOSIS		9.19849	0
	MMV688466	Cn1ccnc1CNCCS(=O)(=O)c2cccc(Nc3ccc(cn3)c4cccc(F)c4)c2	TUBERCULOSIS	TUBERCULOSIS		0.966927	0
	MMV687749	C([C@@H]1CN(CCN1)c2nccc(Oc3ccc(cc3)n4ccnc4)n2)c5ccccc5	TUBERCULOSIS	TUBERCULOSIS		35.318	0
	MMV023969	C(Nc1cccnc1)c2ccc(s2)c3cc4ccncc4cc3OC5CCNCC5	TUBERCULOSIS	TUBERCULOSIS		99.3663	1
	MMV687765	Cc1cnc(nc1Oc2ccc(cc2)n3ccnc3)N4CCN[C@@H](Cc5ccccc5)C4	TUBERCULOSIS	TUBERCULOSIS		87.0046	1
	MMV688124	CCc1ccc(cc1)S(=O)(=O)Nc2cc(CN3CCN(CCC(C)C)CC3)ccc2C	TUBERCULOSIS	TUBERCULOSIS		22.884	0
	MMV676512	O=C(Nc1nc(cs1)c2ccccn2)c3cncn3c4ccccc4	TUBERCULOSIS	TUBERCULOSIS		21.4252	0
	MMV272144	COc1cccc(c1)n2nnnc2S(=O)(=O)C	TUBERCULOSIS	TUBERCULOSIS		70.0677	0
	MMV495543	CC(C)(C)c1cnc(NC(=O)c2ccccc2O)s1	TUBERCULOSIS	TUBERCULOSIS		21.2775	0
	MMV021013	C1CCC(CC1)Nc2cc(nc(n2)c3ccccn3)C4CC4	TUBERCULOSIS	TUBERCULOSIS		99.2334	1
	MMV054312	CC(=O)N1CCc2cc3nc(C)cc(C)c3cc12	TUBERCULOSIS	TUBERCULOSIS		5.32555	0
	MMV228911	COc1cccc(NC(=O)c2c3CCCc3sc2NC(=O)c4cccnc4)c1	TUBERCULOSIS	TUBERCULOSIS		34.2104	0
	MMV553002	CS(=O)(=O)CC1=Nc2ccccc2OC1=O	TUBERCULOSIS	TUBERCULOSIS		80.3078	1
	MMV676388	COc1cccc(c1)n2nnnc2S(=O)(=O)Cc3ccccc3	TUBERCULOSIS	TUBERCULOSIS		90.4072	1
	MMV688755	[O-][N+](=O)c1cn2C[C@@H](COc2n1)OCc3ccc(OC(F)(F)F)cc3	TUBERCULOSIS	TUBERCULOSIS		16.9829	0
	MMV688756	CC(=O)NC[C@H]1CN(C(=O)O1)c2ccc(N3CCSCC3)c(F)c2	TUBERCULOSIS	TUBERCULOSIS		24.7394	0
	MMV688844	COc1ccc2nccc(NC(=O)C3CCN(CCc4ccc(Cl)cc4)CC3)c2n1	TUBERCULOSIS	TUBERCULOSIS		5.6209	0
	MMV688845	O=C(Nc1ccccc1N2CCOCC2)[C@@H](Cc3ccccc3)NC(=O)c4cccs4	TUBERCULOSIS	TUBERCULOSIS		13.5478	0
	MMV688846	Cc1ccccc1CN2CCC(O)(CC2)c3ccc(Cl)c(c3)C(F)(F)F	TUBERCULOSIS	TUBERCULOSIS		-0.503573	0
	MMV688888	CN1CCN(CC1)c2cc(nc(n2)c3ccncc3)c4ccc(F)cc4	TUBERCULOSIS	TUBERCULOSIS		1.19541	0
	MMV688889	Clc1ccc(CCNc2cc(nc3ncnn23)c4ccccc4)cc1	TUBERCULOSIS	TUBERCULOSIS		-1.03852	0
	MMV688891	COc1cc(Br)cc2C=C(C(=O)Nc3cccc(c3)C(F)(F)F)C(=O)Oc12	TUBERCULOSIS	TUBERCULOSIS		19.3325	0
	MMV688936	Clc1cccc2sc(nc12)N(CCCn3ccnc3)C(=O)c4occc4	TUBERCULOSIS	TUBERCULOSIS		17.2144	0
	MMV688939	Cc1ccc2nc(C)c(c3ccn(Cc4ccccc4)n3)n2c1	TUBERCULOSIS	TUBERCULOSIS		71.5868	0
	MMV688941	COc1cc(CN2CCC3(CC2)C=Cc4ccccc34)cc5OCOc15	TUBERCULOSIS	TUBERCULOSIS		0.608562	0
	MMV661713	Brc1cncc(c1)c2cc(NCCCn3ccnc3)nc(n2)c4ccccc4	TUBERCULOSIS	TUBERCULOSIS		-0.102249	0
	MMV688938	CCOc1ccc(cc1)c2nc(CNCCc3ccc(F)cc3)cs2	TUBERCULOSIS	TUBERCULOSIS		41.8106	0
	MMV019551	CCC(NC(=O)c1ccccc1NC(=O)c2ccc(C)cc2)C(=O)OC	MALARIA	MALARIA		95.2416	1
	MMV020982	CC(C)(C)c1cc(cc(c1)C(=O)Nc2cccnc2)C(=O)Nc3cccnc3	MALARIA	MALARIA		41.8314	0
	MMV560185	C1CCN(CC1)c2cc(nc3ccccc23)c4ccccn4	MALARIA	MALARIA		53.132	0
	MMV023953	O=C(Nc1cccc(c1)c2ccc(NCCCN3CCCC3)nc2)c4ccccc4	MALARIA	MALARIA		29.7724	0
	MMV022029	CN1CCC(CC1)NCc2cccc(c2)c3ccc(cc3)S(=O)(=O)NCc4ccccc4	MALARIA	MALARIA		98.6155	1
	MMV085071	COc1cncc(c1)c2cncc(n2)N3CCN(CC3)c4ccncc4	MALARIA	MALARIA		63.8883	0
	MMV011691	NCC(=O)N1CCn2c(C1)nc(c2Nc3ccc4OCOc4c3)c5ccccc5	MALARIA	MALARIA		80.8791	1
	MMV031011	CNC(=O)C1Cc2c([nH]c3cc(Cl)ccc23)C4(CCN(CCc5ccccc5)CC4)N1	MALARIA	MALARIA		87.4684	1
	MMV001059	CCCS(=O)(=O)N1CCC(CO)(Cc2ccccc2C(F)(F)F)CC1	MALARIA	MALARIA		39.2583	0
	MMV010764	C(Nc1nn2c(cnc2s1)c3cccs3)C4CCOCC4	MALARIA	MALARIA		38.6571	0
	MMV032967	FC(F)(F)c1cccc(c1)c2nc3c(NCc4ccncc4)nccc3[nH]2	MALARIA	MALARIA		2.48464	0
	MMV010576	COc1cc(ccc1O)c2cc(cnc2N)c3ccc(cc3)S(=O)(=O)C	MALARIA	MALARIA		48.5685	0
	MMV085499	NC(=O)c1ccc(cc1)c2nc(cnc2N)c3ccc(cc3)C#N	MALARIA	MALARIA		69.5569	0
	MMV026468	OCc1ccc(cc1)c2cncc(Nc3cccc(Cl)c3)c2	MALARIA	MALARIA		4.2758	0
	MMV676260	CN1CCN(CC1)c2nccc3nc([nH]c23)c4ccc(F)c(F)c4	MALARIA	MALARIA		97.2274	1
	MMV393144	CN1CCN(CC1)c2nccc3[nH]c(cc23)c4cccc(F)c4	MALARIA	MALARIA		-0.814753	0
	MMV392832	COc1cccc(c1)c2cc3c(Nc4cccnc4)nccc3[nH]2	MALARIA	MALARIA		28.993	0
	MMV663250	Clc1cccc(c1)C(c2ccc(CN3CCNCC3)cc2)n4ccnc4	MALARIA	MALARIA		89.3855	1
	MMV024101	NS(=O)(=O)c1cncc(c1)c2ccc3nccc(c4cn[nH]c4)c3n2	MALARIA	MALARIA		78.4989	0
	MMV085230	CCCNC(=O)N1CCC2(CC1)CC(=O)c3cc(C)ccc3O2	MALARIA	MALARIA		11.9449	0
	MMV023949	CC(C)(C)c1cc(C(=O)N2CCN(CC2)c3nccnc3C#N)n(Cc4ccccc4)n1	MALARIA	MALARIA		33.467	0
	MMV026550	CC(C)(C)CN1C(=NC(C1=O)(c2ccccc2)c3ccccc3)N	MALARIA	MALARIA		13.7743	0
	MMV026313	Nc1nccc2ccc(Oc3ccncc3)cc12	MALARIA	MALARIA		37.6359	0
	MMV676269	C[C@@H](N1CCCC[C@H]1c2ccc(OCc3cccc(F)c3)cc2)C(=O)N	MALARIA	MALARIA		25.0195	0
	MMV676270	C[C@@H](N1CCCC[C@@H]1c2ccc(OCc3cccc(F)c3)cc2)C(=O)N	MALARIA	MALARIA		17.2707	0
	MMV024195	CN(C)CCNC(=O)N1CCCN(CC1)c2ncnc3cc(sc23)c4ccccc4	MALARIA	MALARIA		34.2775	0
	MMV028694	OCCc1ccc(Nc2nccc(n2)c3nnc4ccccn34)cc1	MALARIA	MALARIA		77.0205	0
	MMV024114	Cc1ccc(cc1)S(=O)(=O)n2cc(c3ccnc(N)c3)c4cc(Br)cnc24	MALARIA	MALARIA		1.79312	0
	MMV023985	COc1ccc(cc1OC)c2cnc3ccc(nn23)N4CCCC4	MALARIA	MALARIA		75.3151	0
	MMV032995	FC(F)(F)c1ccc(CN2C(=O)COCc3ccc(Br)cc23)cc1	MALARIA	MALARIA		22.3531	0
	MMV026490	O=C(NCCc1ccccc1)c2cc(cnc2NCC3CC3)c4cccnc4	MALARIA	MALARIA		2.28324	0
	MMV024937	FC(F)(F)c1nc(oc1C(=O)Nc2ccc(nc2)N3CCNCC3)c4ccccc4	MALARIA	MALARIA		79.2317	0
	MMV023860	NS(=O)(=O)c1cccc(c1)c2ccc3ncc(nc3c2)N4CCOCC4	MALARIA	MALARIA		64.7087	0
	MMV024443	CN(C(=O)c1cc2c(cccc2[nH]1)c3cncnc3)c4ccccc4	MALARIA	MALARIA		66.3854	0
	MMV000907	COc1cccc2c(C)nc(N=C(N)N)nc12	MALARIA	MALARIA		24.9426	0
	MMV676350	Cc1cnc(CCNC(=O)c2cc(cs2)c3ccc(Cl)cc3)[nH]1	MALARIA	MALARIA		7.13742	0
	MMV084603	O=C1N(Cc2cc3ccccc3s2)CC4CN(Cc5ccccc5)CCN14	MALARIA	MALARIA		58.08	0
	MMV026020	CS(=O)(=O)c1cccc(c1)c2cnc3[nH]cc(c4ccc(CCC(=O)O)cc4)c3c2	MALARIA	MALARIA		29.9138	0
	MMV026356	CCn1ncc2c(NC3CCOCC3)c(CNC(=O)c4ccnn4C)c(C)nc12	MALARIA	MALARIA		91.1831	1
	MMV023370	Nc1ncc(cc1c2nc3cc(Cl)cnc3[nH]2)c4cn[nH]c4	MALARIA	MALARIA		48.8766	0
	MMV022236	CCN(CC)CCCN1CCN(CC1)C(=O)c2cccc(c2)c3noc(n3)C(F)(F)F	MALARIA	MALARIA		64.3174	0
	MMV019838	FC(F)(F)c1cc(cc(c1)C(F)(F)F)C(=O)Nc2ccnc(n2)c3cccnc3	MALARIA	MALARIA		46.9342	0
	MMV676380	CC(=O)Nc1ccc(NC(=O)c2cc([nH]n2)c3cc(Cl)ccc3O)cc1	MALARIA	MALARIA		27.4406	0
	MMV006372	CN(C)CCNc1ncnc2c3cc(C)ccc3[nH]c12	MALARIA	MALARIA		40.6322	0
	MMV020512	Cc1ccc(Oc2ccc(NC(=O)CNc3ccccc3N4CCCC4=O)cc2)cc1	MALARIA	MALARIA		53.2664	0
	MMV019721	CCN(CC)S(=O)(=O)c1ccc(Cl)c(c1)C(=O)Nc2ccc3nc(C)sc3c2	MALARIA	MALARIA		86.0919	1
	MMV019234	COc1ccc(cc1OC)C2CC(=NN2C(=O)c3occc3)c4cccs4	MALARIA	MALARIA		57.0597	0
	MMV019807	Cc1ccc2cc(C3NC(=O)c4ccccc4N3)c(Cl)nc2c1	MALARIA	MALARIA		71.8475	0
	MMV020623	Cc1onc(C)c1C(=O)N2CCCC(C2)c3[nH]c4c(C)cccc4c3c5ccncc5	MALARIA	MALARIA		69.1424	0
	MMV020136	CNC(=O)c1cc(cs1)S(=O)(=O)N2CCN(CC2)c3ccccn3	MALARIA	MALARIA		37.8449	0
	MMV676442	CC(C)c1ncc(c2ccncc2)c(n1)[C@@H]3CC[C@@H](CNC(=O)c4cccnc4)CC3	MALARIA	MALARIA		31.4275	0
	MMV007920	Nc1ccc(cc1)C(=O)Nc2ccc(cc2)c3oc4ccccc4n3	MALARIA	MALARIA		-0.841633	0
	MMV019189	Cc1ccc2c(NC(=O)C23NN=C(S3)c4ccccc4)c1C	MALARIA	MALARIA		77.0426	0
	MMV020120	CC1CC1C(=O)NC2CCN(CC3(CCCCC3)c4ccccc4)CC2	MALARIA	MALARIA		97.6205	1
	MMV006901	CN(C)c1cc(NC(=O)Nc2ccccc2)c3ccccc3n1	MALARIA	MALARIA		88.2506	1
	MMV006741	COc1cc2ncnc(NC3CCN(Cc4ccccc4)CC3)c2cc1OC	MALARIA	MALARIA		31.0123	0
	MMV006239	Brc1ccc2NC(=O)C3(NCCc4c3[nH]c5ccccc45)c2c1	MALARIA	MALARIA		27.1561	0
	MMV007638	CCOc1ccc(cc1)c2nc(NC(=O)CS(=O)(=O)c3ccccc3)sc2C	MALARIA	MALARIA		-3.11218	0
	MMV020537	Clc1ccc2OCCN(c3ccc(s3)C(=O)NC4CC4)c2c1	MALARIA	MALARIA		49.7133	0
	MMV020320	Cc1oc(NC(=O)c2cn(nc2c3ccccc3C)c4ccccc4)nn1	MALARIA	MALARIA		81.0439	1
	MMV020152	Cc1onc(c1)C(=O)Nc2ccc(cc2)c3ccccc3	MALARIA	MALARIA		64.0064	0
	MMV020710	COc1ccc(Cl)cc1NC(=O)CN(C)C(=O)c2cnn(n2)c3ccccc3	MALARIA	MALARIA		64.5645	0
	MMV020520	Cc1cc2ccccc2n1CC(=O)N3CC(Oc4ccccc34)C(=O)N5CCCCC5	MALARIA	MALARIA		34.7749	0
	MMV020321	COc1ccccc1C(C)NCC(=O)Nc2cc(ccc2Cl)C(F)(F)F	MALARIA	MALARIA		11.7677	0
	MMV407834	CCOc1ccccc1NC(C)C(=O)Nc2cc(ccc2N3CCOCC3)C(F)(F)F	MALARIA	MALARIA		40.9354	0
	MMV020165	CC(C)NCC(=O)Nc1cccc(c1)C(=O)Nc2cccc(c2)C(F)(F)F	MALARIA	MALARIA		53.9957	0
	MMV011903	Cc1ccc(NC(=O)c2nc[nH]c2C(=O)Nc3nc4ccccc4[nH]3)c(C)c1	MALARIA	MALARIA		73.7737	0
	MMV676528	CN(c1ccc(F)cc1)S(=O)(=O)c2ccc(Cl)c(c2)C(=O)Nc3cccc(C)n3	MALARIA	MALARIA		46.0716	0
	MMV024397	O=C(NC1CC1)c2ccc(nc2)N3CCC(Cc4ccccc4)CC3	MALARIA	MALARIA		77.8013	0
	MMV020391	CC(C)C(C(=O)Nc1ccc(cc1)S(=O)(=O)N(C)C)c2ccc(Cl)cc2	MALARIA	MALARIA		49.6912	0
	MMV020291	CC(N1CCN(CC1)S(=O)(=O)c2ccc(cc2)C(C)(C)C)C(=O)N3CCCC3	MALARIA	MALARIA		0.92186	0
	MMV019087	Cc1cc(C)n2nc(nc2n1)C(=O)Nc3cc(ccc3N4CCOCC4)C(F)(F)F	MALARIA	MALARIA		29.6067	0
	MMV084864	O=C(Nc1cnc2ccccc2c1)c3cccc(c3)n4cnnn4	MALARIA	MALARIA		21.2537	0
	MMV000858	Clc1ccc(cc1)S(=O)(=O)N2CCN(CC2)C(=S)NCc3occc3	MALARIA	MALARIA		29.2233	0
	MMV020517	COc1ccccc1CNC(=O)c2cc(nc3c2cnn3C(C)C)C4CC4	MALARIA	MALARIA		62.7847	0
	MMV020289	Cc1ccc(NC(=O)c2cc(ccc2C)S(=O)(=O)NC(C)(C)C)nc1	MALARIA	MALARIA		20.1699	0
	MMV020591	CC(C)C(NC(=O)Cc1cccc2ccccc12)C(=O)Nc3cccc(c3)C#N	MALARIA	MALARIA		53.4383	0
	MMV019742	Cc1ccc(cc1)S(=O)(=O)N2CCN(CC2)C(=O)c3cc([nH]n3)c4ccccc4	MALARIA	MALARIA		69.7658	0
	MMV085210	Clc1ccc(cc1)S(=O)(=O)NC(Cc2c[nH]c3ccccc23)C(=O)N4CCCCC4	MALARIA	MALARIA		62.5401	0
	MMV009054	Cc1onc(c1)C(=O)Nc2cnn(Cc3ccc(Cl)cc3Cl)c2	MALARIA	MALARIA		42.7422	0
	MMV016136	Cc1cc(Nc2ccncc2)n3nc(C)c(c4ccccc4Cl)c3n1	MALARIA	MALARIA		53.9011	0
	MMV676605	C[C@@]1(O)C[C@@H](C1)c2nc(c3ccc4ccc(nc4c3)c5ccccc5)c6c(N)nccn26	MALARIA	MALARIA		80.5624	1
	MMV022478	Clc1cccc(c1)c2cnn3ccc(nc23)C(=O)Nc4ccc(cc4)N5CCNCC5	MALARIA	MALARIA		81.5157	1
	MMV020081	COc1cccc(CC(=O)N2CCC(CC2)n3c(C)nc4ccc(F)cc34)c1	MALARIA	MALARIA		31.2183	0
	MMV024406	Clc1cccc(NC(=O)c2cnc(N3CCN(CC3)c4ccncc4)c(Cl)c2)c1	MALARIA	MALARIA		56.0396	0
	MMV676877	OCCNc1ccc(cc1)C(=O)C2C[C@H]2c3ccc(Cl)cc3	MALARIA	MALARIA		39.5969	0
	MMV023388	FC(F)(F)c1cccc(c1)C(=O)NC2CCN(C2)c3ccnc4ccccc34	MALARIA	MALARIA		71.639	0
	MMV676881	CCn1cnc2c(Nc3cc(F)cc(F)c3)nc(nc12)C#N	MALARIA	MALARIA		33.5954	0
	MMV023233	Nc1nccc2ccc(cc12)c3ccc4nccn4c3	MALARIA	MALARIA		92.8788	1
	MMV030734	CC(C)(CN)c1nc(c2ccc(Cl)c(O)c2)c([nH]1)c3ccnc(N)n3	MALARIA	MALARIA		80.9196	1
	MMV010545	COc1ccc(cn1)c2cnc3ccc(NCc4ccc(cc4)S(=O)(=O)N)nn23	MALARIA	MALARIA		68.1554	0
	MMV687246	CN1CCN(CC1)S(=O)(=O)c2ccc(cc2)c3ccc4c(Nc5ccc6nn[nH]c6c5)ccnc4c3	MALARIA	MALARIA		3.18447	0
	MMV024829	CC(C)CN1CCC(CC1)N(C)c2cc(NC(=O)c3cccc(C)c3)ccn2	MALARIA	MALARIA		46.447	0
	MMV023227	Cc1nc([nH]c1C)c2cccc(NCc3ccccc3)c2	MALARIA	MALARIA		2.3203	0
	MMV024035	O=C(Nc1ccccc1)c2ccc(s2)c3cc4ccncc4cc3OC5CCNCC5	MALARIA	MALARIA		82.6985	1
	MMV008439	COc1ccc(CN2CCOc3ccc(cc3C2)C(C)(O)CN(C)C)cc1C	MALARIA	MALARIA		36.4028	0
	MMV687794	CC1(C)Cc2c(CO1)c(nc3snc(Br)c23)N4CCOCC4	MALARIA	MALARIA		97.0007	1
	MMV1019989	CCc1ccc(cc1)C(NCc2nc(N)nc(n2)N(C)C)C(C)C	MALARIA	MALARIA		54.242	0
	MMV062221	Cc1cc(C)nc(n1)n2nc(C)cc2Nc3ccccc3	MALARIA	MALARIA		80.5128	1
	MMV1088520	CC(C)N(Cc1ccccn1)Cc2csc(n2)c3oc(C)cc3	MALARIA	MALARIA		81.4095	1
	MMV1028806	Fc1ccccc1C2CC2C(=O)Nc3nc(cs3)c4ccccn4	MALARIA	MALARIA		53.8361	0
	MMV1030799	CCCn1c(NC(=O)c2ccc3ccccc3n2)nc4ccccc14	MALARIA	MALARIA		56.6411	0
	MMV1037162	CCNC(=O)C(C)Nc1nc(nc2sc(C)c(C)c12)c3cccnc3	MALARIA	MALARIA		11.5267	0
	MMV1029203	CNC(=O)CNc1nc(nc2scc(c3ccccc3)c12)c4ccccn4	MALARIA	MALARIA		69.6448	0
	MMV011229	CC1=NC2=NC=CN2C(NC3=CC=C(C(F)(F)F)C=C3)=C1	MALARIA	MALARIA		-1.06101	0
	MMV016838	Cc1ccc(cc1)-c1cc(c2cc(ccc2n1)Br)C(=O)Nc1cccnc1	MALARIA	MALARIA		42.4649	0
	MMV634140	Clc1ccc2nc(cc(c2c1)C(=O)NCCN1CCCC1)NCCN1CCOCC1	MALARIA	MALARIA		88.014	1
	MMV667494	FC1(F)CCN(CCCCNc2cc(c3cc(ccc3n2)Cl)C(=O)NCCN2CCCC2)CC1	MALARIA	MALARIA		91.2243	1
	MMV006833	Cc1cc(Cl)c(cc1OCC(=O)NC2CCCCC2)S(=O)(=O)N3CCCC3	MALARIA	MALARIA		1.73855	0
	MMV007133	CC(C)N(Cc1ccccc1)S(=O)(=O)c2ccc(cc2)C(=O)Nc3cc(C)on3	MALARIA	MALARIA		35.3647	0
	MMV007471	COc1cc(OC)cc(c1)C(=O)NCC2Cc3cc(Cl)cc(c3O2)c4ccncc4	MALARIA	MALARIA		1.01267	0
	MMV007625	Cc1cc(C)n(n1)c2ccc(NC(=O)C3CCN(Cc4cnc(C)s4)CC3)cc2	MALARIA	MALARIA		1.19367	0
	MMV007803	Clc1ccccc1CSCc2oc(cc2)C(=O)NC3CC3	MALARIA	MALARIA		36.941	0
	MMV011511	COc1ccc(CCN2CCC(CC2)NCc3cccc(c3)N(C)C)cc1	MALARIA	MALARIA		94.8741	1
	MMV011765	FC(F)(F)c1cnc(Sc2oc(nn2)c3ccncc3)c(Cl)c1	MALARIA	MALARIA		68.7883	0
	MMV019790	CCOc1ccccc1C(=O)Nc2cccc(c2)c3nc4ncccn4c3C	MALARIA	MALARIA		78.8247	0
	MMV019993	CC(Nc1nncc(n1)c2ccc(cc2)C(F)(F)F)c3cn(C)nc3C	MALARIA	MALARIA		89.3361	1
	MMV020388	CC(Nc1cc(Cl)ccc1N2CCOCC2)C(=O)N3CCCC(C)C3	MALARIA	MALARIA		15.8826	0
	MMV020670	COc1ccc(cc1)c2cncc3ccc(nc23)C(=O)NCCCn4ccnc4	MALARIA	MALARIA		62.9447	0
	MMV021057	CO\C=C(\C(=O)OC)/c1ccccc1Oc2cc(Oc3ccccc3C#N)ncn2	MALARIA	MALARIA		69.4873	0
	MMV676358	Nc1ncc(Br)cc1c2nc3cc(Cl)cnc3[nH]2	MALARIA	MALARIA		21.3588	0
	MMV023183	C(C1CC1)N2Cc3ccccc3OC4(CCN(Cc5c[nH]c6cnccc56)CC4)C2	MALARIA	MALARIA		30.7043	0
	MMV688980	CCC1=CC(=O)N(C)C(=N1)SC(C)C(=O)Nc2ccc(F)cc2	MALARIA	MALARIA		48.4569	0
	MMV021375	CC(C)CNc1cc(nc2c([nH]nc12)-c1ccccc1)C	MALARIA	MALARIA		42.9901	0
	MMV009135	O=C(C1CCN(CC1)c2nnnn2c3ccccc3)N4CCc5ccccc5C4	MALARIA	MALARIA		46.7052	0
	MMV004168	CN1CCCN(CC1)C(c2ccccc2)c3ccc(Cl)cc3	KINETOPLASTIDS	KINETOPLASTIDS		25.097	0
	MMV1236379	CCOC(=O)c1noc(N)c1c2ccccc2	KINETOPLASTIDS	KINETOPLASTIDS		25.4362	0
	MMV188296	CNC(=O)C1Cc2ccccc2N1C(=O)Cc3ccc(F)cc3	KINETOPLASTIDS	KINETOPLASTIDS		27.4578	0
	MMV202553	CCC(=O)Nc1ccccc1C(=O)Nc2ccccn2	KINETOPLASTIDS	KINETOPLASTIDS		49.9606	0
	MMV652003	OB1OCc2ccc(NC(=O)c3ccccc3C(F)(F)F)cc12	KINETOPLASTIDS	KINETOPLASTIDS		84.1176	1
	MMV675998	COc1ccc(cc1c2cn(nn2)c3ccc(cc3)C(=N)N)C(=N)N	KINETOPLASTIDS	KINETOPLASTIDS		2.56065	0
	MMV658988	CN(CCc1ccccc1)c2nc(nc(C)c2Cl)c3ccccn3	KINETOPLASTIDS	KINETOPLASTIDS		92.0109	1
	MMV659004	Cc1nc(nc(N2CCC(Cc3ccccc3)C2)c1Cl)c4ccccn4	KINETOPLASTIDS	KINETOPLASTIDS		77.987	0
	MMV676008	OC(=O)c1cccc2oc(nc12)c3cccc(O)c3NC(=O)c4cc(on4)c5ccccc5	KINETOPLASTIDS	KINETOPLASTIDS		20.771	0
	MMV676048	Clc1ccc(Cl)c(CO[C@H]2CCCC[C@@H]2n3ccnc3)c1	KINETOPLASTIDS	KINETOPLASTIDS		19.8609	0
	MMV045105	C1CN(CCO1)c2cc(n[nH]2)c3ccc(Oc4ccccc4)cc3	KINETOPLASTIDS	KINETOPLASTIDS		1.02849	0
	MMV676057	CC(C)(C)OC(=O)N1CCN(CC1)c2cc(n[nH]2)c3ccc(Oc4ccccc4)cc3	KINETOPLASTIDS	KINETOPLASTIDS		39.7633	0
	MMV659010	FC(F)(F)c1cc(NCCc2ccccc2)nc(n1)c3ccccn3	KINETOPLASTIDS	KINETOPLASTIDS		62.1886	0
	MMV676159	Clc1cccc(CO[C@H]2CCc3ccccc3[C@@H]2n4ccnn4)c1	KINETOPLASTIDS	KINETOPLASTIDS		-1.11909	0
	MMV676161	C(N1CCOCC1)c2cc(n[nH]2)c3ccc(Oc4ccccc4)cc3	KINETOPLASTIDS	KINETOPLASTIDS		3.14555	0
	MMV676162	OC(=O)c1cccc2oc(nc12)c3ccccc3NC(=O)c4ccccc4	KINETOPLASTIDS	KINETOPLASTIDS		27.1574	0
	MMV658993	Cc1nc(nc(NCCc2ccc(cc2)S(=O)(=O)C)c1Cl)c3ccccn3	KINETOPLASTIDS	KINETOPLASTIDS		66.9593	0
	MMV676186	COC(=O)c1cccc2oc(nc12)c3cccc(OC)c3NC(=O)c4cc(on4)c5ccccc5	KINETOPLASTIDS	KINETOPLASTIDS		31.0454	0
	MMV001561	CNCCC(Oc1ccc(cc1)C(F)(F)F)c2ccccc2	KINETOPLASTIDS	KINETOPLASTIDS		27.5408	0
	MMV676600	CO[C@@H](C(=O)N1Cc2[nH]nc(NC(=O)c3ccc(cc3)N4CCN(C)CC4)c2C1)c5ccccc5	KINETOPLASTIDS	KINETOPLASTIDS		68.7377	0
	MMV676602	CNC(=O)c1nn(C)c2c3nc(Nc4ccc(cc4)N5CCN(C)CC5)ncc3CC(C)(C)c12	KINETOPLASTIDS	KINETOPLASTIDS		63.978	0
	MMV676604	CC(C)n1c(C)ncc1c2ccnc(Nc3ccc(cc3)S(=O)(=O)C)n2	KINETOPLASTIDS	KINETOPLASTIDS		82.6296	1
	MMV687706	C1CN(CCN1)c2cc(n[nH]2)c3ccc(Oc4ccccc4)cc3	KINETOPLASTIDS	KINETOPLASTIDS		27.2135	0
	MMV687762	C1CC(CCO1)c2cc(n[nH]2)c3ccc(Oc4ccccc4)cc3	KINETOPLASTIDS	KINETOPLASTIDS		10.5765	0
	MMV688179	NC(=N)Nc1ccc(c(Cl)c1)c2oc(cc2)c3ccc(NC(=N)N)cc3Cl	KINETOPLASTIDS	KINETOPLASTIDS		39.2708	0
	MMV688180	Cc1nn(C)c(C)c1NS(=O)(=O)c2c(Cl)cc(cc2Cl)c3ccnc(c3)N4CCNCC4	KINETOPLASTIDS	KINETOPLASTIDS		48.8773	0
	MMV688271	NC(=N)Nc1ccc(cc1Cl)c2oc(cc2)c3ccc(N=C(N)N)c(Cl)c3	KINETOPLASTIDS	KINETOPLASTIDS		101.071	1
	MMV688273	Nc1ccc2ncnc(Nc3ccc(OCc4cccc(F)c4)c(Cl)c3)c2c1	KINETOPLASTIDS	KINETOPLASTIDS		17.773	0
	MMV688274	Fc1cccc(COc2ccc(Nc3ncnc4ccc(NC(=O)CN5CCOCC5)cc34)cc2Cl)c1	KINETOPLASTIDS	KINETOPLASTIDS		1.60302	0
	MMV688279	CC1=Nc2ccc(Cl)cc2C(O)(N1CCN3CCCCC3)c4ccc(C)cc4	KINETOPLASTIDS	KINETOPLASTIDS		83.9104	1
	MMV688283	CN1CCN(CC1)S(=O)(=O)c2ccc(cc2)c3ccc4c(Nc5ncc(Cl)cn5)ccnc4c3	KINETOPLASTIDS	KINETOPLASTIDS		50.8478	0
	MMV688360	COc1ccc(cc1OCc2ccccn2)C3=NN(C4CCCCCC4)C(=O)C3(C)C	KINETOPLASTIDS	KINETOPLASTIDS		38.8622	0
	MMV688361	C1CN=C(N1)c2ccc(cc2)c3cc(on3)c4cccc(c4)C5=NCCN5	KINETOPLASTIDS	KINETOPLASTIDS		49.9541	0
	MMV688362	COc1cc(cc2cc(oc12)c3ccc(cc3)C4=NCCN4)C5=NCCN5	KINETOPLASTIDS	KINETOPLASTIDS		95.1157	1
	MMV688371	NCCN(C(=O)c1ccc(Cl)cc1Cl)c2ccc(OCc3ccc(Cl)cc3)cc2	KINETOPLASTIDS	KINETOPLASTIDS		65.7513	0
	MMV688407	COc1cc(ccc1c2cn(nn2)c3cccc(c3)C4=NCCN4)C5=NCCN5	KINETOPLASTIDS	KINETOPLASTIDS		46.0377	0
	MMV688410	CN(C)CC(=O)NCCN1C(c2ccccc2)c3cc(Cl)ccc3N=C1C	KINETOPLASTIDS	KINETOPLASTIDS		71.2191	0
	MMV688415	CO[C@@H]1CN(C[C@H]1O)c2ccc(C#CC3(O)CN4CCC3CC4)c(Cc5ccccc5)n2	KINETOPLASTIDS	KINETOPLASTIDS		42.954	0
	MMV688467	CCCCN(CCCC)c1c(cc(cc1C#N)S(=O)(=O)Nc2ccccc2)C#N	KINETOPLASTIDS	KINETOPLASTIDS		10.4509	0
	MMV688474	COc1cc(ccc1n2cc(nn2)c3cccc(c3)C4=NCCN4)C5=NCCN5	KINETOPLASTIDS	KINETOPLASTIDS		46.2144	0
	MMV688514	NC(=N)c1ccc(cc1)c2cc(on2)c3ccccc3	KINETOPLASTIDS	KINETOPLASTIDS		33.2038	0
	MMV688547	COc1ccc(cc1c2cn(nn2)c3cccc(c3)C4=NCCN4)C5=NCCN5	KINETOPLASTIDS	KINETOPLASTIDS		16.7538	0
	MMV688550	CCc1ccccc1n2c(C)cn3c4C(=O)N(C(C(C)C)C(=O)OC)C(=O)N(C)c4nc23	KINETOPLASTIDS	KINETOPLASTIDS		54.1023	0
	MMV688754	CO\N=C(/C(=O)OC)\c1ccccc1CO\N=C(/C)\c2cccc(c2)C(F)(F)F	KINETOPLASTIDS	KINETOPLASTIDS		83.597	1
	MMV688776	Cc1nn2C(=O)C3=C(CCCC3)Nc2c1c4ccc(Cl)cc4	KINETOPLASTIDS	KINETOPLASTIDS		40.3837	0
	MMV099637	Cc1nn2c(O)c3CCCCc3nc2c1c4ccc(F)cc4	KINETOPLASTIDS	KINETOPLASTIDS		9.19304	0
	MMV688793	Cc1onc(C)c1COc2cccc(c2)C(=O)Nc3ncccc3C	KINETOPLASTIDS	KINETOPLASTIDS		-2.49581	0
	MMV688795	O=C(NCCc1ccn(n1)c2ccccc2)C3CCCCC3	KINETOPLASTIDS	KINETOPLASTIDS		3.61818	0
	MMV688796	Fc1ccc(cc1)c2oc(cc2)C(=O)NCc3nnc4CCCCCn34	KINETOPLASTIDS	KINETOPLASTIDS		-11.0277	0
	MMV688797	CC1CCCCN1C(=O)NCCc2coc(n2)c3ccc(F)cc3	KINETOPLASTIDS	KINETOPLASTIDS		41.9728	0
	MMV688798	CS(=O)(=O)c1ccccc1C(=O)N(Cc2ccccc2)c3ccccc3	KINETOPLASTIDS	KINETOPLASTIDS		5.0906	0
	MMV688934	CCc1nn(C)c(C(=O)NCc2ccc(Oc3ccc(C)cc3)cc2)c1Cl	KINETOPLASTIDS	KINETOPLASTIDS		25.8259	0
	MMV688942	CC(C)(C)C(O)C(Oc1ccc(cc1)c2ccccc2)n3cncn3	KINETOPLASTIDS	KINETOPLASTIDS		-1.01867	0
	MMV688943	CC1COC(Cn2cncn2)(O1)c3ccc(Oc4ccc(Cl)cc4)cc3Cl	KINETOPLASTIDS	KINETOPLASTIDS		19.1484	0
	MMV688958	O=C(NCCc1csc(n1)c2ccccc2)c3ccccc3	KINETOPLASTIDS	KINETOPLASTIDS		71.6773	0
	MMV675997	Fc1ccc(cc1)N2CCN(CCCCN(CC#N)C(=O)OCc3ccccc3)CC2	KINETOPLASTIDS	KINETOPLASTIDS		36.5245	0
	MMV688372	FC1=C(C=C(NC(=O)N2CCCC2)C=C1)C1=NC2=CC(=CN=C2N1)C1=CC=CC=C1	KINETOPLASTIDS	KINETOPLASTIDS		35.5103	0
	MMV595321	CC1=C(C)C(NC(N2N=C(C)C=C2NC(C3=CC=C(S(=O)(N(CC)CC)=O)C=C3)=O)=N1)=O	KINETOPLASTIDS	KINETOPLASTIDS		66.7448	0
	MMV689028	O=C(N1CCN(CC2=CC=C(NS(=O)(C3=CC=C(C)C=C3)=O)C=C2)CC1)C4=CC(C#N)=CC=C4	KINETOPLASTIDS	KINETOPLASTIDS		0.0234848	0
	MMV689029	O=C(N1CCN(CC2=CC=C(NS(=O)(C3=CC=C(OC)C=C3)=O)C=C2)CC1)C4=CC(C#N)=CC=C4	KINETOPLASTIDS	KINETOPLASTIDS		8.68054	0
	MMV689061	CC1=C(F)C=CC=C1CN2CCCC(CC3=NC(C4=CC=C(NC(C)=O)C=C4)=NO3)C2	KINETOPLASTIDS	KINETOPLASTIDS		0.0253482	0
	MMV689709	O=C(N1CC(C2=CC(NC)=CC(C)=N2)OCC1)C3=NNC4=C3C=CC=C4	KINETOPLASTIDS	KINETOPLASTIDS		35.5352	0
	MMV689060	Clc1ccc(CN2CCN(CC2)C3=NCCN3)cc1Cl	KINETOPLASTIDS	KINETOPLASTIDS		4.44781	0
	MMV689437	CC(N(C)c1ncc2c(N)nc(N)nc2n1)c3cc(Cl)cc(Cl)c3	KINETOPLASTIDS	KINETOPLASTIDS		0.440817	0
	MMV689243	FC(F)(F)c1ccc(cc1)N(C2CCN(CC2)c3ccc(cn3)C(F)(F)F)c4cccnc4	KINETOPLASTIDS	KINETOPLASTIDS		27.4263	0
	MMV689244	FC(F)(F)c1ccc(cc1)N2CCN(CC2)C(=O)[C@@H](c3ccc(Cl)cc3)c4cccnc4	KINETOPLASTIDS	KINETOPLASTIDS		-0.981167	0
	MMV690027	COC1=C(OCCCCOC2=CC=C(C3=NNN=N3)C=C2)C=C(C([C@@H]4[C@H]5CC=CC4)=NN(C6CCCCCC6)C5=O)C=C1	KINETOPLASTIDS	KINETOPLASTIDS		63.6308	0
	MMV690028	COC1=C(OCCCCOC2=CC=C(C3=NNN=N3)C=C2)C=C(C4=NN(C5CCCCCC5)C(C4(C)C)=O)C=C1	KINETOPLASTIDS	KINETOPLASTIDS		7.19892	0
	MMV690103	C[C@@H](N(C)c1ncc2c(N)nc(N)nc2n1)c3ccc4CCCCc4c3	KINETOPLASTIDS	KINETOPLASTIDS		0.379362	0
	MMV690102	COc1ccc(Oc2ccc(cc2)[C@@H](C)N(C)c3ncc4c(N)nc(N)nc4n3)cc1	KINETOPLASTIDS	KINETOPLASTIDS		72.084	0
	MMV675968	COc1ccc(OC)c(NCc2ccc3nc(N)nc(N)c3c2Cl)c1	CRYPTOSPORIDIOSIS	CRYPTOSPORIDIOSIS		94.695	1
	MMV675993	COc1ccc(cc1OC)c2nn(C(C)C)c3ncnc(N)c23	CRYPTOSPORIDIOSIS	CRYPTOSPORIDIOSIS		95.5341	1
	MMV675994	Clc1ccc(cc1)n2cc(COc3ccnc4ccccc34)nn2	CRYPTOSPORIDIOSIS	CRYPTOSPORIDIOSIS		34.4178	0
	MMV676050	CS(=O)(=O)N1CCC(Cn2nc(Cc3cccc4ccccc34)c5c(N)ncnc25)CC1	CRYPTOSPORIDIOSIS	CRYPTOSPORIDIOSIS		28.2084	0
	MMV676053	COc1cc(NC(=O)CC2=NN(C)C(=O)c3ccccc23)ccc1Cl	CRYPTOSPORIDIOSIS	CRYPTOSPORIDIOSIS		9.48914	0
	MMV676182	Nc1ncnc2c1c(Cc3cccc4ccccc34)nn2CC5CCNCC5	CRYPTOSPORIDIOSIS	CRYPTOSPORIDIOSIS		74.173	0
	MMV676191	CC(C)C(Oc1cccc2ccccc12)C(=O)O	CRYPTOSPORIDIOSIS	CRYPTOSPORIDIOSIS		19.9786	0
	MMV676599	CC(C)(C)n1nc(Cc2cccc3ccccc23)c4c(N)ncnc14	CRYPTOSPORIDIOSIS	CRYPTOSPORIDIOSIS		0.0299015	0
	MMV688853	CCOc1ccc2cc(cnc2c1)c3nn(c(N)c3C(=O)N)C(C)(C)C	CRYPTOSPORIDIOSIS	CRYPTOSPORIDIOSIS		71.4619	0
	MMV688854	CCOc1ccc2cc(ccc2c1)c3nn(CC4CCN(C)CC4)c5ncnc(N)c35	CRYPTOSPORIDIOSIS	CRYPTOSPORIDIOSIS		-7.02132	0
	MMV689255	Nc1ncnc2c1ncn2C[C@@H](O)[C@@H](O)C(=O)O	CRYPTOSPORIDIOSIS	CRYPTOSPORIDIOSIS		39.9344	0
	MMV001493	COC(=O)C1=C(C)NC(=C(C1c2cccc3nonc23)C(=O)OC(C)C)C	L. FILARIASIS-ONCHOCERCIASIS	L. FILARIASIS-ONCHOCERCIASIS		57.4417	0
	MMV002817	Oc1c(I)cc(I)c2cccnc12	L. FILARIASIS-ONCHOCERCIASIS	L. FILARIASIS-ONCHOCERCIASIS		-1.81151	0
	MMV671636	CC1=C(C(=O)c2c(F)cc(F)cc2N1)c3ccc(Oc4ccc(OC(F)(F)F)cc4)cc3	L. FILARIASIS-ONCHOCERCIASIS	L. FILARIASIS-ONCHOCERCIASIS		78.2847	0
	MMV687775	CC1(C)OB(O)c2ccc(cc12)C3=NOC(C3)(c4cc(Cl)c(F)c(Cl)c4)C(F)(F)F	L. FILARIASIS-ONCHOCERCIASIS	L. FILARIASIS-ONCHOCERCIASIS		-4.84239	0
	MMV687776	Cc1cc(ccc1C(=O)NCc2ccc3B(O)OC(C)(C)c3c2)C4=NOC(C4)(c5cc(Cl)c(F)c(Cl)c5)C(F)(F)F	L. FILARIASIS-ONCHOCERCIASIS	L. FILARIASIS-ONCHOCERCIASIS		43.2965	0
	MMV668727	Nc1ncc(cc1c2ccc(nc2)C(F)(F)F)c3ccc(nc3)C(F)(F)F	L. FILARIASIS-ONCHOCERCIASIS	L. FILARIASIS-ONCHOCERCIASIS		1.73195	0
	MMV675996	COc1ccc(cc1)N(CCc2cccc(C)n2)C(=O)C3CCCCC3	L. FILARIASIS-ONCHOCERCIASIS	L. FILARIASIS-ONCHOCERCIASIS		29.4757	0
	MMV676064	CC(=O)N(CCN(C(=O)c1ccc(F)cc1)c2ccccc2)c3ccccc3	L. FILARIASIS-ONCHOCERCIASIS	L. FILARIASIS-ONCHOCERCIASIS		1.19142	0
	MMV676492	Sc1nnc(NC(=O)c2cc(Br)ccc2Cl)s1	L. FILARIASIS-ONCHOCERCIASIS	L. FILARIASIS-ONCHOCERCIASIS		18.8932	0
	MMV675969	CC(C)(C)c1ccc(N[C@@H]2CCCC[C@H]2NC(=O)c3occc3)cc1	L. FILARIASIS-ONCHOCERCIASIS	L. FILARIASIS-ONCHOCERCIASIS		31.3133	0
	MMV675995	COc1ccc(cc1)N(CCc2cccc(C)n2)C(=O)C	L. FILARIASIS-ONCHOCERCIASIS	L. FILARIASIS-ONCHOCERCIASIS		0.592062	0
	MMV676204	Fc1ccc(cc1)C(=O)N(CCNc2ccccc2)c3ccccc3	L. FILARIASIS-ONCHOCERCIASIS	L. FILARIASIS-ONCHOCERCIASIS		7.38938	0
	MMV676480	COC(=O)c1c2CCN(Cc3ccccc3)Cc2sc1NC(=O)C4=Cc5ccccc5OC4=O	L. FILARIASIS-ONCHOCERCIASIS	L. FILARIASIS-ONCHOCERCIASIS		49.1276	0
	MMV676063	CCCCc1ccc(NC(=O)Nc2ccc(O[C@H]3CCCC[C@@H]3N(C)c4ccccc4)c(F)c2)cc1	L. FILARIASIS-ONCHOCERCIASIS	L. FILARIASIS-ONCHOCERCIASIS		28.1221	0
	MMV407539	CCc1nc2ccc(cn2c1N(C)Cc3cccs3)C(=O)NCc4ccc5OCOc5c4	WOLBACHIA (LF)	WOLBACHIA (LF)		22.067	0
	MMV676398	CCS(=O)(=O)N(Cc1occc1)Cc2cc3ccc(C)cc3nc2O	WOLBACHIA (LF)	WOLBACHIA (LF)		-1.14229	0
	MMV1110498	FC(F)(F)C1=C(C(N2CCCCC2)=O)N(C=CC=C3OC)C3=N1	WOLBACHIA (LF)	WOLBACHIA (LF)		27.0652	0
	MMV676382	Cn1ncc2c(nc(NCCc3c[nH]c4ccccc34)nc12)N1CCOCC1	SCHISTOSOMIASIS	SCHISTOSOMIASIS		64.1608	0
	MMV676536	COCC(C)NC(=O)CSc1ncnc2sc(cc12)-c1ccccc1	SCHISTOSOMIASIS	SCHISTOSOMIASIS		47.3603	0
	MMV688178	O(c1ccccc1)c1ccc(cc1)-c1cncc(n1)-c1ccc2[nH]ccc2c1	SCHISTOSOMIASIS	SCHISTOSOMIASIS		28.9823	0
	MMV688313	COc1ccc(cc1OC)-c1nnc2ccc(cn12)-c1cccc(c1)C(C)C	SCHISTOSOMIASIS	SCHISTOSOMIASIS		47.2958	0
	MMV688270	COc1ccc(cc1)-c1cnc2cnc(cn12)-c1cccc(OC(C)C)c1	SCHISTOSOMIASIS	SCHISTOSOMIASIS		-0.617678	0
	MMV688762	C1CCN(C1)C(c2ccccn2)c3c([nH]c4ccccc34)c5ccccc5	SCHISTOSOMIASIS	SCHISTOSOMIASIS		82.6423	1
	MMV688771	Cc1ccccc1C(=O)N2N=C(Nc3ccccc3)SC2(C)C	SCHISTOSOMIASIS	SCHISTOSOMIASIS		-0.332294	0
	MMV688768	CN1CCN(CC1)C(c2cccs2)c3c(C)[nH]c4ccccc34	SCHISTOSOMIASIS	SCHISTOSOMIASIS		43.7467	0
	MMV688763	CNc1nnc(SC2=C(Cl)C(=O)N(N=C2)c3ccccc3)s1	SCHISTOSOMIASIS	SCHISTOSOMIASIS		76.2556	0
	MMV688761	CS(=O)(=O)c1ccc(cc1[N+](=O)[O-])C(=O)N(CC2CCCO2)c3nc4ccccc4s3	SCHISTOSOMIASIS	SCHISTOSOMIASIS		63.1035	0
	MMV688552	CC(C(SC1=NC=CC=N1)=C2C)=NN2C(NC3=CC=CC(C(F)(F)F)=C3)=O	SCHISTOSOMIASIS	SCHISTOSOMIASIS		2.48846	0
	MMV688766	COc1ccc(c(O)c1)c2onc(c2c3ccc(Cl)cc3)C(F)(F)F	SCHISTOSOMIASIS	SCHISTOSOMIASIS		25.2497	0
	MMV1198433	CC(C)c1ccc(NC(=O)COC2=CC(=C(C#N)C(=O)N2C)C)cc1	SCHISTOSOMIASIS	SCHISTOSOMIASIS		34.984	0
	MMV637229	ClC1=CC=C([C@@](C)(C2=CC=CC=C2)OCCC3N(C)CCC3)C=C1	HOOKWORM TRICHURIASIS	HOOKWORM TRICHURIASIS		87.8032	1
	MMV003270	ClC1=CC(N=C(N)O2)=C2C=C1	HOOKWORM TRICHURIASIS	HOOKWORM TRICHURIASIS		13.6855	0
	MMV688330	CC(=O)N1CCN(CC1)c1ccc(Oc2ccc(Cl)cc2O)cc1	TOXOPLASMOSIS	TOXOPLASMOSIS		23.3799	0
	MMV688345	Nc1nc(N)c2c3CCN(Cc4ccccc4)Cc3sc2n1	TOXOPLASMOSIS	TOXOPLASMOSIS		11.672	0
	MMV688364	CC(C)(C)OC(=O)N1CCC(Cn2nc(-c3cnc4ccccc4c3)c3c(N)ncnc23)CC1	TOXOPLASMOSIS	TOXOPLASMOSIS		24.3925	0
	MMV688411	Nc1ncnc2n(CC3CCNCC3)nc(-c3cnc4ccccc4c3)c12	TOXOPLASMOSIS	TOXOPLASMOSIS		-2.54831	0
	MMV688417	CC(C)n1nc(-c2cc3c(Cl)cccc3[nH]2)c2c(N)ncnc12	TOXOPLASMOSIS	TOXOPLASMOSIS		53.5907	0
	MMV688469	Nc1ncnc2[nH]nc(Cc3cccc4ccccc34)c12	TOXOPLASMOSIS	TOXOPLASMOSIS		67.8171	0
	MMV688470	CS(=O)(=O)N1CCC(CCn2nc(Cc3cccc4ccccc34)c3c(N)ncnc23)CC1	TOXOPLASMOSIS	TOXOPLASMOSIS		45.3472	0
	MMV688471	CC(C(=O)Nc1ccc2oc(nc2c1)-c1ccncc1)c1ccccc1	TOXOPLASMOSIS	TOXOPLASMOSIS		-6.0515	0
	MMV688472	CC(Oc1cccc(Cl)c1)C(=O)Nc1ccc2oc(nc2c1)-c1ccncc1	TOXOPLASMOSIS	TOXOPLASMOSIS		47.7773	0
	MMV688509	Fc1ccc(cc1)-c1[nH]c(cc1-c1ccncc1)C1CCN(CC1)C(=O)OCc1ccccc1	TOXOPLASMOSIS	TOXOPLASMOSIS		16.8456	0
	MMV688548	CC(C)(C)n1nc(-c2ccccc2)c2c(N)ncnc12	TOXOPLASMOSIS	TOXOPLASMOSIS		-3.29387	0
	MMV688703	CN1CCC(CC1)c1cc(c([nH]1)-c1ccc(F)cc1)-c1ccncc1	TOXOPLASMOSIS	TOXOPLASMOSIS		78.0577	0
	MMV688704	Cc1cc2nc(NC(=O)C(C)(C)C)nc(Cl)c2n1Cc1ccc(Cl)cc1	TOXOPLASMOSIS	TOXOPLASMOSIS		79.6042	0
	MMV688852	CC(C)(C)n1nc(Cc2ccc(F)c(Cl)c2)c2c(N)ncnc12	TOXOPLASMOSIS	TOXOPLASMOSIS		10.2995	0
	MMV688955	Cc1cc(NC(=O)c2ccc(Oc3ccc(Cl)cc3O)o2)no1	TOXOPLASMOSIS	TOXOPLASMOSIS		32.9588	0
	MMV688350	COC(=O)c1ccc(F)cc1NS(=O)(=O)c2cccc(c2)c3cnn(Cc4ccccc4)c3	DENGUE-CHIKUNGUNYA	DENGUE-CHIKUNGUNYA		31.1258	0
	MMV688416	CC(C)(C)OC(=O)N1CCN(CC1)c2nccc(n2)c3ccc(s3)c4ccc(Cl)cc4	DENGUE-CHIKUNGUNYA	DENGUE-CHIKUNGUNYA		20.6075	0
	MMV688543	CC(C)(C)C(=O)N(CCCCCCN1C[C@H](O)[C@@H](O)[C@H](O)[C@H]1CO)C2CCCCCC2	DENGUE-CHIKUNGUNYA	DENGUE-CHIKUNGUNYA		17.0185	0
	MMV688921	OC[C@H]1O[C@H](C(O)[C@H]1O)n2c3ccc(Cl)cc3c4c(ncnc24)c5oc6ccccc6c5	DENGUE-CHIKUNGUNYA	DENGUE-CHIKUNGUNYA		8.87865	0
	MMV688352	Clc1ccc(cc1)[C@@H]2[C@H](Oc3ccccc3)C(=O)N2CCn4cnc5c(NCc6ccccc6)ncnc45	DENGUE-CHIKUNGUNYA	DENGUE-CHIKUNGUNYA		1.20283	0
	MMV689758	COc1nc2ccc(Br)cc2cc1[C@@H](c3ccccc3)[C@@](O)(CCN(C)C)c4cccc5ccccc45	REFERENCE COMPOUNDS	REFERENCE COMPOUNDS	Bedaquiline	-3.1994	0
	MMV000062	NC(=N)c1ccc(OCCCCCOc2ccc(cc2)C(=N)N)cc1	REFERENCE COMPOUNDS	REFERENCE COMPOUNDS	Pentamidine	77.1855	0
	MMV002529	O=C(C1CCCCC1)N2CC3N(CCc4ccccc34)C(=O)C2	REFERENCE COMPOUNDS	REFERENCE COMPOUNDS	Praziquantel	51.5975	0
	MMV687800	CC(C)N=C1C=C2N(c3ccc(Cl)cc3)c4ccccc4N=C2C=C1Nc5ccc(Cl)cc5	REFERENCE COMPOUNDS	REFERENCE COMPOUNDS	Clofazimine	99.2838	1
	MMV001625	NCCCC(N)(C(F)F)C(=O)O	REFERENCE COMPOUNDS	REFERENCE COMPOUNDS	alpha-Difluoromethylornithine	37.7034	0
	MMV637953	Cc1ccc(cc1NC(=O)c2cccc(NC(=O)Nc3cccc(c3)C(=O)Nc4cc(ccc4C)C(=O)Nc5ccc(c6cc(cc(c56)S(=O)(=O)O)S(=O)(=O)O)S(=O)(=O)O)c2)C(=O)Nc7ccc(c8cc(cc(c78)S(=O)(=O)O)S(=O)(=O)O)S(=O)(=O)O	REFERENCE COMPOUNDS	REFERENCE COMPOUNDS	Suramin	32.7756	0
	MMV000063	CCN(CC)CCCCCCNc1cc(OC)cc2c(C)ccnc12	REFERENCE COMPOUNDS	REFERENCE COMPOUNDS	Sitamaquine	55.8045	0
	MMV688773	[O-][N+](=O)c1nccn1CC(=O)NCc2ccccc2	REFERENCE COMPOUNDS	REFERENCE COMPOUNDS	Benznidazole	69.9762	0
	MMV000011	C[C@@H]1[C@H]2[C@H](O)[C@H]3[C@H](N(C)C)C(=C(C(=O)N)C(=O)[C@@]3(O)C(=C2C(=O)c4c(O)cccc14)O)O	REFERENCE COMPOUNDS	REFERENCE COMPOUNDS	Doxycycline	41.1683	0
	MMV688774	CC[C@@H]([C@H](C)O)N1N=CN(C1=O)c2ccc(cc2)N3CCN(CC3)c4ccc(OC[C@@H]5CO[C@](Cn6cncn6)(C5)c7ccc(F)cc7F)cc4	REFERENCE COMPOUNDS	REFERENCE COMPOUNDS	Posaconazole	42.4078	0
	MMV688991	CC(=O)Oc1ccccc1C(=O)Nc2ncc(s2)[N+](=O)[O-]	REFERENCE COMPOUNDS	REFERENCE COMPOUNDS	Nitazoxanide	8.86725	0
	MMV687801	CC[C@H](CO)NCCN[C@H](CC)CO	REFERENCE COMPOUNDS	REFERENCE COMPOUNDS	Ethambutol	24.2004	0
	MMV689480	O=C1C(CC2CCC(C(C)(C)C)CC2)=C(C(C3=C1C=CC=C3)=O)O	REFERENCE COMPOUNDS	REFERENCE COMPOUNDS	Buparvaquone	83.7286	1
	MMV003152	COC(=O)Nc1nc2cc(ccc2[nH]1)C(=O)c3ccccc3	REFERENCE COMPOUNDS	REFERENCE COMPOUNDS	Mebendazole	42.3259	0
	MMV000023	COc1cc(NC(C)CCCN)c2ncccc2c1	REFERENCE COMPOUNDS	REFERENCE COMPOUNDS	Primaquine	48.2157	0
	MMV000016	O[C@H]([C@H]1CCCCN1)c2cc(nc3c(cccc23)C(F)(F)F)C(F)(F)F	REFERENCE COMPOUNDS	REFERENCE COMPOUNDS	Mefloquine	#N/A	0
	MMV687803	CC(=O)NC[C@@H]1CN(C(=O)O1)c2ccc(N3CCOCC3)c(F)c2	REFERENCE COMPOUNDS	REFERENCE COMPOUNDS	Linezolid	4.00672	0
	MMV688994	CNC1C(O)C(O)C(CO)OC1OC2C(OC3C(O)C(O)C(NC(=N)N)C(O)C3NC(=N)N)OC(C)C2(O)C=O	REFERENCE COMPOUNDS	REFERENCE COMPOUNDS	Streptomycin	47.0221	0
	MMV687798	C[C@H]1COc2c(N3CCN(C)CC3)c(F)cc4C(=O)C(=CN1c24)C(=O)O	REFERENCE COMPOUNDS	REFERENCE COMPOUNDS	Levofloxacin (-)-ofloxacin	-1.11837	0
	MMV688775	CO[C@H]1\C=C\O[C@@]2(C)OC3=C(C2=O)C4=C(O)\C(=C/NN5CCN(C)CC5)\C(=N\C(=O)\C(=C/C=C\[C@H](C)[C@H](O)[C@@H](C)[C@@H](O)[C@@H](C)[C@H](OC(=O)C)[C@@H]1C)\C)\C(=C4C(=C3C)O)O	REFERENCE COMPOUNDS	REFERENCE COMPOUNDS	Rifampicin	20.1816	0
	MMV689000	C[C@@H]1OC(=O)C[C@H](O)C[C@H](O)CC[C@@H](O)[C@H](O)C[C@H](O)C[C@]2(O)C[C@H](O)[C@H]([C@H](C[C@@H](O[C@@H]3O[C@H](C)[C@@H](O)[C@H](N)[C@@H]3O)\C=C\C=C\C=C\C=C\C=C\C=C\C=C\[C@H](C)[C@@H](O)[C@H]1C)O2)C(=O)O	REFERENCE COMPOUNDS	REFERENCE COMPOUNDS	Amphotericin B	-1.39142	0
	MMV001499	CC1CS(=O)(=O)CCN1\N=C\c2oc(cc2)[N+](=O)[O-]	REFERENCE COMPOUNDS	REFERENCE COMPOUNDS	Nifurtimox	91.2842	1
	MMV002816	CCN(CC)C(=O)N1CCN(C)CC1	REFERENCE COMPOUNDS	REFERENCE COMPOUNDS	Diethylcarbamazine	4.34783	0
	MMV687796	NCCC(O)C(=O)N[C@@H]1C[C@H](N)[C@@H](OC2O[C@H](CN)[C@@H](O)[C@H](O)[C@H]2O)[C@H](O)C1OC3O[C@H](CO)[C@@H](O)[C@H](N)[C@H]3O	REFERENCE COMPOUNDS	REFERENCE COMPOUNDS	Amikacin	37.594	0
	MMV688978	CCP(=[Au]S[C@H]1O[C@@H](COC(=O)C)[C@H](OC(=O)C)[C@@H](OC(=O)C)[C@@H]1OC(=O)C)(CC)CC	REFERENCE COMPOUNDS	REFERENCE COMPOUNDS	Auranofin	98.9988	1
	MMV688990	CCCCCCCCCCCCCCCCOP(=O)([O-])OCC[N+](C)(C)C	REFERENCE COMPOUNDS	REFERENCE COMPOUNDS	Miltefosine	-0.351977	0

[truncated: 7 more sheets: Fig 4E, Fig S2A, FigS2B-E, Fig S3, Fig S5, Fig S7, Fig S8]
